# Supplementary material for: Multiple Organ System Defects and Transcriptional Dysregulation in the Nipbl +/− Mouse, a Model of Cornelia de Lange Syndrome
Source: PLoS Genet. 2009 Sep 18;5(9):e1000650. doi: 10.1371/journal.pgen.1000650 (PMC2730539; doi:10.1371/journal.pgen.1000650)
Supplement: Table S2 — Gene expression changes in embryonic day 13.5 Nipbl+/− brain. Fold changes and per-probe-set false discovery rates (Q-values) were calculated as described (see Materials and Methods). Data were obtained from 10 mutant and 11 wildtype samples. Abs(Score) = the absolute value of the t-test statistic for each sample. Q-value = per-entry false discovery rate. Among the 1182 probe sets with Q<0.05, there are 978 independent genes. Among the 751 probe sets with Q<0.02, there are 560 independent genes. (0.27 MB XLS) [file pgen.1000650.s006.xls]

## Sheet: Sheet1
Feature	Gene Symbol	Description	Abs(Score)	Q Value	expression ratio (mutant/wt)	chr	start	end	orientation
1439816_at	ENSMUSG00000073738	predicted gene, ENSMUSG00000073738	2.81924	0.0272566	0.752967	1	9950242	9950960	-
1460171_at	Cops5	COP9 (constitutive photomorphogenic) homolog, subunit 5 (Arabidopsis thaliana)	2.78486	0.0358036	0.947884	1	10014701	10028042	-
1426968_a_at	Rdh10	retinol dehydrogenase 10 (all-trans)	3.24976	0.00485653	0.876035	1	16095854	16123110	+
1457587_at	Kcnq5	potassium voltage-gated channel, subfamily Q, member 5	3.67785	0.0110253	0.885417	1	21388483	21389039	-
1457898_at	Kcnq5	potassium voltage-gated channel, subfamily Q, member 5	3.89519	0.00936798	0.720558	1	21809107	21809820	-
1445837_at	Kcnq5	potassium voltage-gated channel, subfamily Q, member 5	2.99625	0.0183857	0.848531	1	21816995	21817807	-
1446537_at	Kcnq5	potassium voltage-gated channel, subfamily Q, member 5	2.92864	0.0183857	0.807684	1	21835038	21835690	-
1433110_at	Kcnq5	potassium voltage-gated channel, subfamily Q, member 5	2.61585	0.031553	0.779831	1	21942183	21943539	-
1455617_at	Lmbrd1	LMBR1 domain containing 1	3.47476	0.00936798	0.913327	1	24822546	24823144	+
1458779_at	8030445P17Rik	RIKEN cDNA 8030445P17 gene	2.97172	0.031553	0.805278	1	25779975	25780585	-
1428859_at	ENSMUSG00000070960 /// Paox	predicted gene, ENSMUSG00000070960 /// polyamine oxidase (exo-N4-amino)	2.98257	0.0272566	0.930199	1	31672165	31673704	+
1422117_s_at	Khdrbs2	KH domain containing, RNA binding, signal transduction associated 2	4.29172	0.00485653	0.863159	1	32229574	32715128	+
1450119_at	Dst	dystonin	2.61543	0.0417656	1.09391	1	34217176	34240749	+
1426355_a_at	6330578E17Rik	RIKEN cDNA 6330578E17 gene	3.85638	0.0183857	0.931778	1	37474289	37486896	-
1435641_at	Mgat4a	mannoside acetylglucosaminyltransferase 4, isoenzyme A	2.93328	0.00936798	0.866968	1	37496184	37499753	-
1428558_at	Osgepl1	O-sialoglycoprotein endopeptidase-like 1	3.25867	0.0138934	1.08057	1	53370489	53383186	+
1439715_at	Osgepl1	O-sialoglycoprotein endopeptidase-like 1	4.97552	0.00485653	1.22495	1	53373752	53374315	+
1427017_at	Satb2	special AT-rich sequence binding protein 2	5.27225	0.00485653	0.6433	1	56850825	56853231	-
1425913_a_at	2810022L02Rik	RIKEN cDNA 2810022L02 gene	3.9965	0.00485653	0.848522	1	57902414	58003808	+
1426528_at	Nrp2	neuropilin 2 /// par-3 partitioning defective 3 homolog B (C. elegans)	3.53065	0.0228592	0.900207	1	62750278	62843547	+
1456778_at	Nrp2	---	3.56891	0.00485653	0.842251	1	62845205	62845886	+
1435349_at	Nrp2	neuropilin 2 /// par-3 partitioning defective 3 homolog B (C. elegans)	5.5438	0.00485653	0.846885	1	62864245	62865266	+
1437091_at	Accn4	amiloride-sensitive cation channel 4, pituitary	2.10661	0.0272566	1.1641	1	75470231	75470909	+
1432719_at	4833412K13Rik	RIKEN cDNA 4833412K13 gene	3.43369	0.0183857	1.2339	1	78462023	78463492	-
1428386_at	Acsl3	acyl-CoA synthetase long-chain family member 3	2.89122	0.0358036	1.12876	1	78654464	78704315	+
1450708_at	Scg2	secretogranin II	3.68385	0.00485653	0.784549	1	79431293	79436636	-
1454926_at	Sphkap	SPHK1 interactor, AKAP domain containing	5.01122	0.00485653	0.692198	1	83252013	83252962	-
1444969_at	5033414K04Rik	RIKEN cDNA 5033414K04 gene	2.91971	0.0228592	1.22713	1	84104368	84155953	-
1439661_at	Slc16a14	solute carrier family 16 (monocarboxylic acid transporters), member 14	2.62294	0.031553	1.16785	1	84902600	84903355	-
1430629_at	Slc16a14	solute carrier family 16 (monocarboxylic acid transporters), member 14	3.04167	0.0272566	1.16076	1	84903280	84909638	-
1442254_at	---	---	2.6278	0.0358036	1.18429	1	89752743	89753220	+
1433685_a_at	6430706D22Rik /// A730008H23Rik	RIKEN cDNA 6430706D22 gene /// RIKEN cDNA A730008H23 gene	2.79369	0.0138934	1.12684	1	90159683	90171673	-
1451456_at	6430706D22Rik	RIKEN cDNA 6430706D22 gene	1.54711	0.016317	1.05314	1	90171298	90174163	-
1442632_at	Centg2	Centg2	4.38631	0.00485653	1.34553	1	91409048	91409676	+
1454693_at	Hdac4	histone deacetylase 4	2.53222	0.0228592	0.920829	1	93825355	93826696	-
1419186_a_at	St8sia4	ST8 alpha-N-acetyl-neuraminide alpha-2,8-sialyltransferase 4	4.40116	0.00485653	0.871907	1	97484258	97564171	-
1418908_at	Pam	peptidylglycine alpha-amidating monooxygenase	2.78847	0.0272566	0.825979	1	99717427	99874053	-
1437122_at	Bcl2	B-cell leukemia/lymphoma 2	2.943	0.0183857	0.91762	1	108437867	108439659	-
1457733_at	Cntnap5a	---	2.82648	0.0272566	0.814944	1	118482894	118483900	+
1426858_at	Inhbb	inhibin beta-B /// similar to Inhbb protein	2.45646	0.031553	0.821528	1	121312039	121335316	-
1436087_at	Dpp10	dipeptidylpeptidase 10 /// similar to Dipeptidylpeptidase 10	2.72798	0.0183857	0.78081	1	125230306	125233474	-
1431569_a_at	Lypd1	Ly6/Plaur domain containing 1	2.9619	0.0228592	0.877829	1	127768860	127808144	-
1445606_a_at	2900009J06Rik	RIKEN cDNA 2900009J06 gene	2.97904	0.0183857	0.903616	1	129650192	129670660	-
1424229_at	Dyrk3	dual-specificity tyrosine-(Y)-phosphorylation regulated kinase 3	2.98419	0.0138934	1.09781	1	133024970	133034839	-
1429884_at	Srgap2	SLIT-ROBO Rho GTPase activating protein 2	3.48092	0.00936798	0.894237	1	133191795	133207642	-
1426664_x_at	Slc45a3	solute carrier family 45, member 3	3.36741	0.0272566	1.16898	1	133874115	133879546	+
1435495_at	Adora1	adenosine A1 receptor	3.71518	0.00485653	0.830742	1	136095788	136096266	-
1442278_at	Jarid1b	Jumonji, AT rich interactive domain 1B (Rbp2 like) (Jarid1b), mRNA	3.50638	0.00485653	1.15334	1	136486607	136487266	+
1416816_at	Nek7	NIMA (never in mitosis gene a)-related expressed kinase 7	3.04096	0.00936798	0.919362	1	140379971	140516320	-
1421451_at	Crb1	crumbs homolog 1 (Drosophila)	3.20105	0.0272566	1.18894	1	141094919	141273618	-
1441330_at	Crb1	crumbs homolog 1 (Drosophila)	2.6147	0.0358036	1.20519	1	141126113	141127725	-
1447830_s_at	Rgs2	regulator of G-protein signaling 2	3.16993	0.00485653	0.873265	1	145847854	145848092	-
1437930_at	Glt25d2	glycosyltransferase 25 domain containing 2	3.01439	0.0183857	1.1076	1	154357158	154357825	+
1435175_at	BC034090	cDNA sequence BC034090	5.08884	0.00485653	1.18183	1	157059602	157060846	-
1438706_at	Fam5b	family with sequence similarity 5, member B	4.5748	0.00485653	0.814518	1	160175396	160176475	-
1436148_at	Tnr	Tenascin R	4.93528	0.0110253	0.784645	1	161861459	161861860	+
1429197_s_at	Rabgap1l	RAB GTPase activating protein 1-like	1.94471	0.0110253	0.939668	1	162186710	162239302	-
1420942_s_at	Rgs5	regulator of G-protein signaling 5	3.51256	0.0138934	0.759088	1	171585634	171624777	+
1417466_at	Rgs5	regulator of G-protein signaling 5	6.73523	0.00485653	0.765756	1	171624038	171625933	+
1416286_at	Rgs4	regulator of G-protein signaling 4	3.53995	0.00936798	0.847784	1	171671601	171677773	-
1455332_x_at	Fcgr2b	Fc receptor, IgG, low affinity IIb	3.06801	0.0183857	0.952779	1	172890298	172906221	-
1417010_at	Zfp238	zinc finger protein 238	2.42996	0.0400507	0.92238	1	179375491	179380895	+
1455725_a_at	H3f3a /// H3f3b /// LOC100045490	H3 histone, family 3A /// H3 histone, family 3B /// similar to H3 histone, family 3A	2.73412	0.031553	1.04347	1	180229457	180230501	+
1440990_at	Kif26b	kinesin family member 26B	3.56102	0.00485653	0.856613	1	180858441	180862987	+
1417638_at	Lefty1	left right determination factor 1	2.57908	0.0400507	1.11854	1	182865152	182868531	+
1419517_at	Cnih3	cornichon homolog 3 (Drosophila)	2.93252	0.0228592	0.831566	1	183282807	183390141	+
1458876_at	---	---	2.81101	0.031553	0.825405	1	183942086	183942813	-
1438303_at	Tgfb2	transforming growth factor, beta 2	2.99209	0.016317	0.825662	1	188446663	188448814	-
1423250_a_at	Tgfb2	transforming growth factor, beta 2	2.82055	0.0183857	0.805089	1	188447313	188529868	-
1450923_at	Tgfb2	transforming growth factor, beta 2	3.75678	0.00936798	0.792718	1	188447313	188529868	-
1450922_a_at	Tgfb2	transforming growth factor, beta 2	4.08046	0.00485653	0.731444	1	188447313	188529868	-
1431266_at	5830433G22Rik	RIKEN cDNA 5830433G22 gene	2.79937	0.0358036	1.24788	1	189060584	189062104	+
1447984_at	D1Ertd75e	DNA segment, Chr 1, ERATO Doi 75, expressed	2.96675	0.0358036	1.1738	1	189084090	189084680	+
1436811_at	Kctd3	potassium channel tetramerisation domain containing 3	2.48855	0.0400507	1.05552	1	190794973	190805687	-
1459353_at	Kctd3	potassium channel tetramerisation domain containing 3	2.7432	0.0400507	1.15653	1	190818963	190819618	-
1449158_at	Kcnk2	potassium channel, subfamily K, member 2	3.39861	0.00485653	0.844894	1	191031808	191167711	-
1439657_at	LOC319980	hypothetical LOC319980	2.80369	0.0358036	0.90434	1	191167802	191168770	+
1436464_at	---	---	3.1136	0.0138934	0.862552	1	191994238	192041159	+
1453076_at	Batf3	basic leucine zipper transcription factor, ATF-like 3	2.7015	0.036866	0.887706	1	192922290	192932825	+
1417879_at	Nenf	neuron derived neurotrophic factor	2.73329	0.0358036	0.914733	1	193130667	193141997	-
1435994_at	Kcnh1	potassium voltage-gated channel, subfamily H (eag-related), member 1	3.68663	0.0138934	0.861682	1	194332795	194334041	+
1429772_at	Plxna2	plexin A2	4.91606	0.00936798	0.805893	1	196638633	196641418	+
1416072_at	Cd34	CD34 antigen	3.00884	0.0183857	0.860291	1	196765084	196787478	+
1452050_at	Camk1d	calcium/calmodulin-dependent protein kinase ID	4.79905	0.00485653	0.7654	2	5214482	5218684	-
1450069_a_at	Cugbp2	CUG triplet repeat, RNA binding protein 2	3.80258	0.0183857	0.889086	2	6462914	6806015	-
1454966_at	Itga8	integrin alpha 8	3.82506	0.00485653	0.720049	2	12028255	12029560	-
1450430_at	Mrc1	mannose receptor, C type 1	3.16852	0.00485653	0.675465	2	14151040	14253682	+
1431110_at	Plxdc2	plexin domain containing 2	3.10517	0.0183857	0.845837	2	16674887	16677567	+
1460003_at	Plxdc2	expressed sequence AI956758	3.58136	0.00936798	0.830054	2	16678824	16679956	+
1445421_at	Plxdc2	---	4.22513	0.00936798	0.861238	2	16682121	16682754	+
1438452_at	Nebl	nebulette	3.44796	0.0183857	0.876977	2	17265195	17266614	-
1429791_at	A930004D18Rik	RIKEN cDNA A930004D18 gene	2.95049	0.031553	1.21129	2	17958305	17959372	-
1421292_a_at	Cobra1	cofactor of BRCA1	2.7811	0.031553	1.04905	2	25055235	25066918	-
1426815_s_at	Sec16a	SEC16 homolog A (S. cerevisiae)	2.63404	0.031553	1.04949	2	26264950	26285038	-
1434694_at	Lrrc8a	leucine rich repeat containing 8A /// phytanoyl-CoA dioxygenase domain containing 1	2.7694	0.031553	0.930944	2	30118371	30119310	+
1455881_at	Ier5l	immediate early response 5-like	5.30014	0.00485653	0.806599	2	30327051	30327736	-
1419066_at	Ier5l	immediate early response 5-like	3.64694	0.00936798	0.80491	2	30328180	30329739	-
1442943_at	Usp20	Ubiquitin specific peptidase 20, mRNA (cDNA clone IMAGE:3672749)	3.24496	0.016317	1.10893	2	30838866	30839664	+
1457815_at	Nup214	Nup214	3.10072	0.0417656	1.25286	2	31881270	31881577	+
1424362_at	Ppapdc3	phosphatidic acid phosphatase type 2 domain containing 3	2.50437	0.0228592	1.07349	2	31951068	31966335	+
1417269_at	Cdk9	cyclin-dependent kinase 9 (CDC2-related kinase)	3.24545	0.0183857	1.06632	2	32562957	32568278	-
1426812_a_at	Fam129b	family with sequence similarity 129, member B	3.18346	0.00936798	0.922693	2	32731841	32780774	+
1455090_at	Angptl2	angiopoietin-like 2	2.69492	0.0228592	0.871517	2	33102496	33103245	+
1457093_at	Gapvd1	GTPase activating protein and VPS9 domains 1	2.67849	0.0400507	1.10271	2	34530221	34530745	-
1457478_at	Strbp	---	2.68183	0.0400507	1.15173	2	37492048	37492495	-
1423256_a_at	Atp6v1g1	ATPase, H+ transporting, lysosomal V1 subunit G1 /// predicted gene, EG666030	2.72349	0.0358036	0.931484	2	39982433	39983447	-
1458941_at	Zeb2	zinc finger E-box binding homeobox 2	2.82173	0.031553	1.119	2	44863951	44864605	-
1437382_at	Acvr2a	activin receptor IIA	3.5051	0.0138934	0.933565	2	48756480	48758789	+
1429274_at	Lypd6b	LY6/PLAUR domain containing 6B	3.75259	0.00936798	0.811575	2	49643208	49804367	+
1457843_at	Lypd6	LY6/PLAUR domain containing 6	3.7387	0.00936798	0.739869	2	50046946	50047601	+
1454969_at	Lypd6	LY6/PLAUR domain containing 6	3.83126	0.0183857	0.772387	2	50048333	50049085	+
1441843_s_at	5230400M03Rik	RIKEN cDNA 5230400M03 gene	2.71283	0.0272566	0.775837	2	52729069	52729383	+
1422552_at	Rprm	reprimo, TP53 dependent G2 arrest mediator candidate	6.177	0.00485653	0.761491	2	53936509	53937963	-
1455034_at	Nr4a2	nuclear receptor subfamily 4, group A, member 2	4.51292	0.00485653	0.825202	2	56959240	56959757	-
1447863_s_at	Nr4a2	nuclear receptor subfamily 4, group A, member 2	2.95184	0.0400507	0.844577	2	56960532	56960760	-
1448460_at	Acvr1	activin A receptor, type 1	2.27802	0.0400507	0.893796	2	58298845	58419352	-
1452209_at	Pkp4	plakophilin 4	3.15026	0.0228592	0.896027	2	59188668	59193262	+
1424698_s_at	Gca	grancalcin	2.8604	0.0358036	0.844459	2	62502344	62532162	+
1451451_at	Gca	grancalcin	2.73822	0.0417656	0.876709	2	62502344	62532162	+
1417673_at	Grb14	growth factor receptor bound protein 14	2.60982	0.0228592	0.867949	2	64750530	64860803	-
1421577_at	Evx2	even skipped homeotic gene 2 homolog	2.84689	0.0417656	1.06105	2	74493672	74497476	-
1437904_at	Rbm45	RNA binding motif protein 45	3.03352	0.0272566	0.752507	2	76217085	76221825	+
1436037_at	Itga4	ceramide kinase-like /// integrin alpha 4	2.98596	0.00936798	0.894369	2	79172657	79173825	+
1426412_at	Neurod1	neurogenic differentiation 1	3.42182	0.00936798	0.902759	2	79292677	79296875	-
1425814_a_at	Calcrl	calcitonin receptor-like	2.7873	0.0400507	0.822473	2	84170815	84215515	-
1449147_at	Chst1	carbohydrate (keratan sulfate Gal-6) sulfotransferase 1	2.6143	0.00485653	0.849247	2	92440046	92455406	+
1450728_at	Fjx1	four jointed box 1 (Drosophila)	4.72069	0.00485653	0.892092	2	102289522	102291963	-
1434376_at	Cd44	CD44 antigen	3.20902	0.00936798	0.785745	2	102651366	102652676	-
1419376_at	Fibin	fin bud initiation factor homolog (zebrafish)	1.39404	0.0110253	0.939071	2	110201073	110203332	-
1450377_at	Thbs1	similar to thrombospondin 1 /// thrombospondin 1	2.56594	0.0272566	0.758664	2	117937628	117952869	+
1421811_at	Thbs1	similar to thrombospondin 1 /// thrombospondin 1	3.88816	0.00485653	0.705093	2	117937628	117952869	+
1430193_at	Casc5	cancer susceptibility candidate 5	3.06637	0.0228592	1.15192	2	118912303	118929847	+
1449852_a_at	Ehd4	EH-domain containing 4	3.21527	0.0138934	0.795546	2	119915223	119980315	-
1451720_at	Vps39	vacuolar protein sorting 39 (yeast)	3.22604	0.0228592	0.897287	2	120142196	120178866	-
1420641_a_at	Sqrdl	sulfide quinone reductase-like (yeast)	3.13958	0.0183857	0.896028	2	122607734	122635284	+
1453055_at	Sema6d	sema domain, transmembrane domain (TM), and cytoplasmic domain, (semaphorin) 6D	7.1166	0.00485653	0.860455	2	124492091	124493506	+
1422883_at	Usp8	ubiquitin specific peptidase 8	2.60273	0.0400507	1.06392	2	126533083	126585048	+
1428580_at	Blvra	biliverdin reductase A	2.63936	0.0400507	0.87669	2	126906260	126922816	+
1450953_at	Ciao1	cytosolic iron-sulfur protein assembly 1 homolog (S. cerevisiae)	3.20591	0.0183857	1.05275	2	127068257	127073552	-
1427112_at	Ttl	tubulin tyrosine ligase	2.658	0.031553	0.915765	2	128919544	128922014	+
1427113_s_at	Ttl	tubulin tyrosine ligase	2.66359	0.0400507	0.932432	2	128919544	128922014	+
1448568_a_at	Slc20a1	solute carrier family 20, member 1	3.13994	0.0183857	0.91012	2	129024535	129037351	+
1425681_a_at	Prnd	prion protein dublet	5.92981	0.00485653	0.667408	2	131776597	131781865	+
1440443_at	E030016H06Rik	RIKEN cDNA E030016H06 gene	3.22257	0.0138934	1.34298	2	132384741	132385378	-
1421170_a_at	Plcb1	phospholipase C, beta 1	3.11739	0.00936798	0.822827	2	134612265	135298627	+
1435043_at	Plcb1	phospholipase C, beta 1	3.09217	0.0138934	0.818069	2	135299813	135300993	+
1429310_at	Flrt3	fibronectin leucine rich transmembrane protein 3	4.78832	0.00485653	0.877606	2	140483934	140487271	-
1424308_at	Slc24a3	solute carrier family 24 (sodium/potassium/calcium exchanger), member 3	3.70254	0.00485653	0.818002	2	144993489	145467902	+
1437392_at	OTTMUSG00000015750	predicted gene, OTTMUSG00000015750	3.96235	0.00485653	0.875671	2	149828945	149830128	+
1436250_at	5430405G05Rik	RIKEN cDNA 5430405G05 gene	3.02875	0.0228592	0.927075	2	151527745	151532835	+
1424370_s_at	Psmf1	proteasome (prosome, macropain) inhibitor subunit 1	3.32184	0.031553	0.906643	2	151541550	151567046	-
1422479_at	Acss2	acyl-CoA synthetase short-chain family member 2 /// myosin, heavy chain 7B, cardiac muscle, beta	5.37823	0.00485653	1.14283	2	155343787	155388482	+
1417500_a_at	Tgm2	transglutaminase 2, C polypeptide	2.90841	0.00485653	0.722363	2	157942116	157972134	-
1433428_x_at	Tgm2	transglutaminase 2, C polypeptide	3.18233	0.0138934	0.733692	2	157942137	157942493	-
1437277_x_at	Tgm2	transglutaminase 2, C polypeptide	2.62288	0.0400507	0.77107	2	157942138	157942398	-
1455900_x_at	Tgm2	transglutaminase 2, C polypeptide	3.23411	0.00485653	0.74647	2	157942140	157942438	-
1451716_at	Mafb	v-maf musculoaponeurotic fibrosarcoma oncogene family, protein B (avian)	3.58211	0.0228592	0.811183	2	160189412	160192799	-
1439725_at	Ptprt	protein tyrosine phosphatase, receptor type, T	2.6614	0.0272566	0.788909	2	161347723	161348339	-
1447290_at	Sys1	SYS1 Golgi-localized integral membrane protein homolog (S. cerevisiae)	2.77703	0.031553	1.14329	2	164287519	164287692	+
1448027_at	Ncoa3	nuclear receptor coactivator 3	2.69193	0.0228592	0.927375	2	165898046	165898737	+
1434069_at	Prex1	phosphatidylinositol-3,4,5-trisphosphate-dependent Rac exchange factor 1	2.31313	0.00936798	0.880531	2	166391836	166393195	-
1423180_at	Kcnb1	potassium voltage gated channel, Shab-related subfamily, member 1	2.36223	0.0358036	1.26987	2	166927517	167015655	-
1433617_s_at	B4galt5	UDP-Gal:betaGlcNAc beta 1,4-galactosyltransferase, polypeptide 5	2.93624	0.0358036	0.948459	2	167123918	167126460	-
1451341_s_at	Tmem189	predicted gene, EG620966 /// transmembrane protein 189	2.51268	0.0400507	0.89646	2	167468156	167487047	-
1423642_at	Tubb2c	tubulin, beta 2c	3.7576	0.00485653	1.05769	2	167802428	167803332	+
1428026_at	Tshz2	teashirt zinc finger family member 2	2.60442	0.0358036	0.853511	2	169711334	169738593	+
1453641_at	Bcas1	breast carcinoma amplified sequence 1	3.05863	0.0272566	1.11339	2	170231772	170253345	-
1422641_at	Dok5	docking protein 5	2.96036	0.0138934	0.854293	2	170557408	170705275	+
1433607_at	Cbln4	cerebellin 4 precursor protein	3.47976	0.0138934	0.74833	2	171861726	171862507	-
1422706_at	Pmepa1	prostate transmembrane protein, androgen induced 1	3.54644	0.00485653	0.894299	2	173051789	173102034	-
1417869_s_at	Ctsz	cathepsin Z	4.08636	0.00485653	0.905996	2	174252994	174264540	-
1449422_at	Cdh4	cadherin 4	4.74083	0.00936798	0.824117	2	179177271	179631111	+
1456397_at	Cdh4	cadherin 4	3.20495	0.00936798	0.886421	2	179632006	179634076	+
1430272_at	Gtpbp5	GTP binding protein 5	2.41025	0.0400507	1.08852	2	179806690	179807680	+
1432023_a_at	1700019H03Rik	RIKEN cDNA 1700019H03 gene	2.70764	0.0228592	1.09855	2	180471122	180476983	+
1422596_at	Nkain4	Na+/K+ transporting ATPase interacting 4	3.2496	0.0138934	1.1101	2	180669476	180689399	-
1424646_at	Uckl1	uridine-cytidine kinase 1-like 1	3.12646	0.0272566	1.07071	2	181303853	181316687	-
1417786_a_at	Rgs19	regulator of G-protein signaling 19	2.37335	0.0400507	0.943696	2	181423125	181428594	-
1422773_at	Myt1	myelin transcription factor 1	3.11256	0.0228592	1.10124	2	181530846	181562486	+
1415999_at	Hey1	hairy/enhancer-of-split related with YRPW motif 1	2.68208	0.031553	0.92587	3	8663358	8667039	-
1448752_at	Car2	carbonic anhydrase 2	2.91114	0.00936798	0.848304	3	14886324	14900770	+
1438237_at	OTTMUSG00000010655 /// OTTMUSG00000010694 /// OTTMUSG00000011070 /// Rex2	predicted gene, OTTMUSG00000010655 /// predicted gene, OTTMUSG00000010694 /// predicted gene, OTTMUSG00000011070 /// reduced expression 2	2.50578	0.0400507	1.19481	3	19835739	19836416	+
1455227_at	Aadacl1	arylacetamide deacetylase-like 1	2.73168	0.0358036	0.91118	3	27081901	27144192	+
1416003_at	Cldn11	claudin 11	3.13736	0.031553	0.645393	3	31048867	31063246	+
1458401_at	4932438A13Rik	RIKEN cDNA 4932438A13 gene	3.66126	0.0110253	1.2346	3	36786645	36819073	+
1460574_at	Fat4	FAT tumor suppressor homolog 4 (Drosophila)	2.50045	0.0400507	0.901769	3	38909789	38910886	+
1444452_at	D930002L09Rik	RIKEN cDNA D930002L09 gene	3.6036	0.00936798	0.790077	3	45205268	45205924	+
1416982_at	Foxo1	forkhead box O1	2.68849	0.0272566	0.911616	3	52072295	52154026	+
1416981_at	Foxo1	forkhead box O1	3.69598	0.00485653	0.829676	3	52072295	52154026	+
1416983_s_at	Foxo1	forkhead box O1	4.28664	0.00485653	0.828589	3	52072295	52154026	+
1433776_at	Lhfp	lipoma HMGIC fusion partner	2.94184	0.0138934	0.89901	3	52845586	53065601	+
1451033_a_at	Trpc4	transient receptor potential cation channel, subfamily C, member 4	3.02128	0.0138934	0.866225	3	53959982	54122389	+
1418666_at	Ptx3	pentraxin related gene	2.6627	0.0358036	0.865571	3	66023828	66029727	+
1437700_at	Schip1	Schwannomin interacting protein 1 (Schip1), transcript variant 4, mRNA	2.89103	0.031553	1.16474	3	68401399	68401983	+
1427568_a_at	Ift80	intraflagellar transport 80 homolog (Chlamydomonas)	2.62662	0.031553	1.08301	3	68696409	68777667	-
1418736_at	B3galnt1	UDP-GalNAc:betaGlcNAc beta 1,3-galactosaminyltransferase, polypeptide 1	2.70306	0.0138934	0.927096	3	69377840	69379884	-
1449351_s_at	Pdgfc	platelet-derived growth factor, C polypeptide	3.76186	0.00936798	0.842529	3	80840337	81018099	+
1433501_at	Ctso	cathepsin O	3.31361	0.0138934	1.16261	3	81757844	81759496	+
1419205_x_at	Gpatch4	G patch domain containing 4	2.48517	0.0400507	0.887286	3	87847029	87859915	+
1458801_at	AU022320	expressed sequence AU022320	3.30474	0.0138934	1.04529	3	88743638	88744360	-
1438209_at	4632404H12Rik	RIKEN cDNA 4632404H12 gene	3.8476	0.00485653	1.14816	3	89575155	89576097	-
1443955_at	1700094D03Rik	PREDICTED: Mus musculus RIKEN cDNA 1700094D03 gene (1700094D03Rik), mRNA	3.2281	0.0183857	1.13075	3	89864570	89865234	+
1431140_at	Them4	thioesterase superfamily member 4	2.52439	0.0272566	1.12374	3	94114085	94129567	+
1417580_s_at	LOC100044204 /// Selenbp1	hypothetical protein LOC100044204 /// selenium binding protein 1	2.63652	0.031553	1.10711	3	94736992	94748680	+
1456381_x_at	Mcl1	myeloid cell leukemia sequence 1	3.21067	0.0272566	0.915619	3	95466923	95467101	+
1438028_at	Rprd2	Regulation of nuclear pre-mRNA domain containing 2	2.92524	0.0272566	1.08926	3	95563795	95566764	-
1437641_at	Rprd2	Regulation of nuclear pre-mRNA domain containing 2 (Rprd2), mRNA	3.01723	0.0183857	1.11321	3	95563858	95565303	+
1418366_at	Hist1h2ab /// Hist1h2ac /// Hist1h2ad /// Hist1h2ae /// Hist1h2ag /// Hist1h2ai /// Hist1h2an /// Hist1h2ao /// Hist1h3b /// Hist1h3c /// Hist1h3d /// Hist1h3e /// Hist1h3f /// Hist2h2aa1 /// Hist2h2aa2 /// Hist2h2ac /// Hist2h3b /// Hist2h3c1 /// Hist2h3c2 /// RP23-480B19.10	histone cluster 1, H2ab /// histone cluster 1, H2ac /// histone cluster 1, H2ad /// histone cluster 1, H2ae /// histone cluster 1, H2ag /// histone cluster 1, H2ai /// histone cluster 1, H2an /// histone cluster 1, H2ao /// histone cluster 1, H3b /// histone cluster 1, H3c /// histone cluster 1, H3d /// histone cluster 1, H3e /// histone cluster 1, H3f /// histone cluster 2, H2aa1 /// histone clu…	3.35309	0.0183857	1.14209	3	96049180	96050348	+
1455556_at	Notch2	Notch gene homolog 2 (Drosophila)	2.76267	0.031553	0.871	3	97953515	97954290	+
1448021_at	4930431B09Rik	4930431B09Rik	3.94045	0.00485653	0.719095	3	100271979	100272619	-
1423997_at	Csde1	cold shock domain containing E1, RNA binding	2.74194	0.031553	0.90786	3	102824526	102862109	+
1435461_at	Magi3	membrane associated guanylate kinase, WW and PDZ domain containing 3	2.51508	0.031553	0.934393	3	103817216	103817842	-
1425089_at	Kcnc4	potassium voltage gated channel, Shaw-related subfamily, member 4	4.03156	0.0138934	1.1095	3	107241219	107261843	-
1457513_at	Fam40a	family with sequence similarity 40, member A	2.99251	0.0183857	1.2216	3	107432220	107432631	-
1426757_at	Ampd2	adenosine monophosphate deaminase 2 (isoform L)	3.44865	0.0138934	1.08147	3	107876979	107889584	-
1449286_at	Ntng1	netrin G1	2.60165	0.0358036	0.808897	3	109584023	109946390	-
1448162_at	Vcam1	vascular cell adhesion molecule 1	3.21513	0.00936798	0.937693	3	115812829	115832604	-
1416679_at	Abcd3	ATP-binding cassette, sub-family D (ALD), member 3	2.55044	0.0400507	1.06974	3	121461824	121518211	-
1418627_at	Gclm	glutamate-cysteine ligase , modifier subunit	4.13415	0.00485653	0.885454	3	121948528	121969858	+
1457406_at	---	mmu-mir760?	2.82121	0.0358036	1.08662	3	121994561	121995229	-
1450828_at	Synpo2	synaptopodin 2	3.52072	0.0138934	0.922269	3	122815110	122819953	-
1422839_at	Neurog2	neurogenin 2	2.82247	0.031553	0.881065	3	127336053	127338559	+
1438540_at	Col25a1	collagen, type XXV, alpha 1	3.13568	0.0138934	0.791784	3	130302149	130302802	+
1438478_a_at	Ppp3ca	protein phosphatase 3, catalytic subunit, alpha isoform	3.16194	0.0183857	0.912543	3	136591493	136598331	+
1416225_at	Adh1	alcohol dehydrogenase 1 (class I)	2.44303	0.036866	0.94701	3	137940606	137953658	+
1422863_s_at	Pdlim5	PDZ and LIM domain 5	2.37769	0.0358036	1.12881	3	141904527	142054816	-
1429299_at	Ddah1	dimethylarginine dimethylaminohydrolase 1	3.07047	0.0272566	0.841915	3	145421690	145555828	+
1437544_at	Fubp1	far upstream element (FUSE) binding protein 1	2.53308	0.0400507	1.29384	3	151886384	151888313	+
1437002_at	Fam73a	family with sequence similarity 73, member A	2.65196	0.0400507	1.11589	3	151937845	151950526	-
1440973_at	St6galnac5	St6galnac5	3.08775	0.0272566	0.856332	3	152480044	152481001	-
1419420_at	St6galnac5	ST6 (alpha-N-acetyl-neuraminyl-2,3-beta-galactosyl-1,3)-N-acetylgalactosaminide alpha-2,6-sialyltransferase 5	2.62425	0.0272566	0.828383	3	152482852	152645210	-
1449468_at	St6galnac5	ST6 (alpha-N-acetyl-neuraminyl-2,3-beta-galactosyl-1,3)-N-acetylgalactosaminide alpha-2,6-sialyltransferase 5	3.06397	0.00936798	0.837112	3	152482852	152645210	-
1457125_at	St6galnac3	ST6 (alpha-N-acetyl-neuraminyl-2,3-beta-galactosyl-1,3)-N-acetylgalactosaminide alpha-2,6-sialyltransferase 3	2.48011	0.0400507	0.889294	3	152861233	152861854	-
1456392_at	Negr1	neuronal growth regulator 1	2.44078	0.0358036	0.894006	3	156976613	156979409	+
1439095_at	Sfrs11	splicing factor, arginine/serine-rich 11	2.7832	0.0400507	1.16418	3	157687697	157688531	-
1437150_at	Fam110b	family with sequence similarity 110, member B	2.97752	0.0272566	0.903194	4	5726011	5727492	+
1440359_at	Fam110b	family with sequence similarity 110, member B	4.44646	0.00485653	0.877497	4	5727550	5728247	+
1423332_at	Sdcbp	syndecan binding protein	2.58566	0.0272566	1.04163	4	6292828	6323429	+
1449676_at	Rab2a	Rab2a	3.26526	0.0228592	0.78995	4	8534252	8534848	-
1444904_at	---	antisense to Runxlt1	2.82396	0.0272566	1.25967	4	13720526	13721448	-
1417504_at	Calb1	calbindin 1	4.81838	0.00485653	0.734003	4	15808405	15834210	+
1437568_at	Mmp16	matrix metallopeptidase 16	3.05639	0.0183857	0.867034	4	18044070	18045884	+
1434909_at	Rragd	Ras-related GTP binding D	2.92954	0.0183857	1.1185	4	33106952	33109155	+
1434172_at	Cnr1	cannabinoid receptor 1 (brain)	2.95697	0.0138934	0.864316	4	34034916	34035806	+
1415768_a_at	Ube2r2	ubiquitin-conjugating enzyme E2R 2	3.15143	0.031553	0.886357	4	41137836	41138268	+
1434059_at	B230312A22Rik	RIKEN cDNA B230312A22 gene	3.74964	0.00485653	1.11616	4	43044841	43049418	-
1451260_at	Aldh1b1	aldehyde dehydrogenase 1 family, member B1	3.72023	0.0272566	0.890978	4	45815324	45817476	+
1452873_at	5830415F09Rik	RIKEN cDNA 5830415F09 gene	2.70669	0.0400507	1.10808	4	46392735	46402309	-
1417774_at	Nans	N-acetylneuraminic acid synthase (sialic acid synthase)	2.81617	0.0272566	0.914032	4	46502153	46516343	+
1438796_at	Nr4a3	nuclear receptor subfamily 4, group A, member 3	3.10242	0.00936798	0.840685	4	48098156	48099315	+
1436734_at	E130309F12Rik	RIKEN cDNA E130309F12 gene	2.4616	0.0228592	0.878637	4	49072153	49351647	+
1436575_at	Grin3a	glutamate receptor ionotropic, NMDA3A	3.15627	0.00936798	0.763335	4	49674482	49675615	-
1438866_at	Grin3a	glutamate receptor ionotropic, NMDA3A	3.74707	0.00485653	0.731894	4	49675644	49676729	-
1417394_at	Klf4	Kruppel-like factor 4 (gut)	3.28352	0.0138934	0.748325	4	55540008	55545338	-
1417143_at	Lpar1	lysophosphatidic acid receptor 1	4.1855	0.00485653	0.806884	4	58447919	58566425	-
1456344_at	Tnc	Tenascin C (Tnc), mRNA	2.49073	0.031553	0.76664	4	63620819	63707850	-
1417318_at	Dbc1	deleted in bladder cancer 1 (human)	3.28042	0.0138934	0.783461	4	68422410	68615431	-
1445767_at	Ptprd	protein tyrosine phosphatase, receptor type, D	4.83978	0.00936798	0.768962	4	75587143	77857865	-
1443056_at	Ptprd	protein tyrosine phosphatase, receptor type, D	3.64284	0.00936798	0.819623	4	75847349	75848037	-
1441498_at	Ptprd	protein tyrosine phosphatase, receptor type, D	4.53966	0.00485653	0.747739	4	75963619	75964300	-
1440624_at	Ptprd	protein tyrosine phosphatase, receptor type, D	2.96287	0.0138934	0.702981	4	75964307	75964982	-
1443075_at	Ptprd	protein tyrosine phosphatase, receptor type, D	3.47744	0.0228592	0.827972	4	76087381	76087881	-
1458010_at	Ptprd	protein tyrosine phosphatase, receptor type, D	4.40415	0.00485653	0.721626	4	77464821	77465669	-
1454834_at	Nfib	nuclear factor I/B	3.19033	0.0183857	0.891354	4	81936076	81940155	-
1416293_at	Nfib	nuclear factor I/B	2.99193	0.0358036	1.2564	4	81940124	82151195	-
1457227_at	AI843755	expressed sequence AI843755	2.94123	0.0228592	0.827383	4	82192687	82192710	+
1427216_at	Ifnz	interferon zeta	2.8264	0.0272566	1.16555	4	88405571	88406605	-
1448694_at	Jun	Jun oncogene	2.70581	0.0358036	0.932226	4	94715724	94718899	-
1451996_at	Tm2d1	TM2 domain containing 1	4.02748	0.00485653	0.82842	4	98022060	98049949	+
1454510_at	2900034C19Rik	RIKEN cDNA 2900034C19 gene	2.45292	0.0358036	0.866449	4	103384263	103385504	+
1421100_a_at	Dab1	disabled homolog 1 (Drosophila)	3.02815	0.0228592	0.848068	4	104040172	104352994	+
1435577_at	Dab1	disabled homolog 1 (Drosophila)	2.38594	0.0400507	0.90066	4	104416120	104417449	+
1435578_s_at	Dab1	disabled homolog 1 (Drosophila)	2.44025	0.00936798	0.891778	4	104416120	104417449	+
1429514_at	Ppap2b	phosphatidic acid phosphatase type 2B	3.15709	0.00936798	0.937782	4	104903501	104905372	+
1434328_at	Rpl15	ribosomal protein L15	3.28163	0.0138934	0.880503	4	105250944	105252796	+
1451895_a_at	Dhcr24	24-dehydrocholesterol reductase	2.65899	0.031553	1.06425	4	106260315	106261713	+
1429267_at	Acot11	acyl-CoA thioesterase 11	2.87387	0.0400507	0.858645	4	106417365	106418230	-
1435351_at	Bend5	BEN domain containing 5	2.82845	0.0400507	0.928118	4	111087614	111132902	+
1434496_at	Plk3	polo-like kinase 3 (Drosophila)	5.67667	0.00485653	1.18858	4	116801259	116802001	-
1456905_at	Ccdc24	coiled-coil domain containing 24	3.56756	0.0138934	0.855732	4	117541860	117545073	-
1432488_a_at	Sf3a3	splicing factor 3a, subunit 3	2.55714	0.0400507	1.10253	4	124392126	124395946	+
1449294_at	Mrps15	mitochondrial ribosomal protein S15	3.1268	0.00936798	0.911085	4	125724155	125732780	+
1434223_at	1810007P19Rik /// LOC100044374	RIKEN cDNA 1810007P19 gene /// similar to organic solute carrier protein 1	3.85738	0.0138934	1.07815	4	125735809	125766164	+
1457260_at	5730409E04Rik	5730409E04Rik	2.59694	0.0400507	0.887083	4	126290851	126291615	+
1457148_at	Csmd2	CUB and Sushi multiple domains 2	2.8267	0.0228592	0.893986	4	128243848	128244855	+
1448451_at	Ak2	adenylate kinase 2 /// similar to adenylate kinase 2	2.91863	0.0183857	1.08364	4	128670479	128689041	+
1418629_a_at	Khdrbs1	KH domain containing, RNA binding, signal transduction associated 1	3.31074	0.0183857	0.939819	4	129391062	129419549	-
1416674_at	Ptpru	protein tyrosine phosphatase, receptor type, U	4.60977	0.00485653	0.808313	4	131324518	131394193	-
1444545_at	---	---	4.07875	0.00485653	1.14885	4	131585527	131585799	+
1417063_at	C1qb	complement component 1, q subcomponent, beta polypeptide	4.91845	0.00485653	0.752376	4	136436041	136442145	-
1437726_x_at	C1qb	complement component 1, q subcomponent, beta polypeptide	4.34895	0.0110253	0.902487	4	136436047	136436244	-
1434366_x_at	C1qb	complement component 1, q subcomponent, beta polypeptide	3.38132	0.00936798	0.885086	4	136436047	136436439	-
1449401_at	C1qc	complement component 1, q subcomponent, C chain	4.00535	0.00485653	0.779237	4	136445720	136448823	-
1417381_at	C1qa	complement component 1, q subcomponent, alpha polypeptide	2.68142	0.0183857	0.870034	4	136451831	136454741	-
1433950_at	Igsf21	immunoglobin superfamily, member 21	2.95065	0.00485653	0.896656	4	139582762	139584647	-
1419309_at	Pdpn	podoplanin	3.38458	0.0138934	1.08172	4	142857330	142889382	-
1424206_at	Smarca5	SWI/SNF related, matrix associated, actin dependent regulator of chromatin, subfamily a, member 5	3.89692	0.00485653	1.08515	4	146316183	146653435	+
1424207_at	Smarca5	SWI/SNF related, matrix associated, actin dependent regulator of chromatin, subfamily a, member 5	2.84341	0.031553	1.11023	4	146316183	146653435	+
1419022_a_at	Eno1	predicted gene, EG103324 /// predicted gene, EG433182 /// predicted gene, EG545568 /// enolase 1, alpha non-neuron /// hypothetical protein LOC100044223	4.00765	0.00936798	1.08588	4	149611060	149622981	+
1446686_at	Dnajc11	Dnajc11	2.35813	0.0466647	0.948356	4	151314430	151314890	+
1456010_x_at	Hes5	hairy and enhancer of split 5 (Drosophila)	2.73675	0.0400507	1.0839	4	154336248	154336480	+
1446237_at	Akap9	A kinase (PRKA) anchor protein (yotiao) 9	2.96006	0.0138934	1.27044	5	3971957	3981324	+
1437284_at	Fzd1	frizzled homolog 1 (Drosophila)	3.06615	0.0228592	0.912974	5	4753839	4755597	-
1420416_at	Sema3a	Sema3a	3.7273	0.0138934	0.878147	5	13399308	13603455	+
1442226_at	Sema3e	Sema3e	2.96623	0.0358036	0.812975	5	14255914	14256689	+
1420696_at	Sema3c	sema domain, immunoglobulin domain (Ig), short basic domain, secreted, (semaphorin) 3C	2.87323	0.0272566	0.803646	5	17080434	17233805	+
1429348_at	Sema3c	sema domain, immunoglobulin domain (Ig), short basic domain, secreted, (semaphorin) 3C	7.08545	0.00485653	0.789036	5	17233524	17236085	+
1430480_at	Nub1	negative regulator of ubiquitin-like proteins 1	2.45314	0.0215555	0.944067	5	24202750	24210508	-
1426220_at	4930471M23Rik	RIKEN cDNA 4930471M23 gene	2.94423	0.0272566	0.892527	5	30950312	30960843	+
1449012_s_at	Fndc4	fibronectin type III domain containing 4	2.7124	0.0358036	0.912841	5	31594618	31598242	-
1456843_at	Yes1	Yamaguchi sarcoma viral (v-yes) oncogene homolog 1	2.718	0.0272566	1.15202	5	32915750	32916319	+
1419358_at	Sorcs2	sortilin-related VPS10 domain containing receptor 2	3.90781	0.00936798	0.843468	5	36359778	36740787	-
1423450_a_at	Hs3st1	heparan sulfate (glucosamine) 3-O-sulfotransferase 1	8.03422	0.00485653	0.678276	5	40005173	40146622	-
1419086_at	Fgfbp1	fibroblast growth factor binding protein 1	3.35399	0.0183857	0.859417	5	44370100	44372283	-
1456786_at	Ldb2	LIM domain binding 2	4.00877	0.00485653	0.780573	5	44863381	44863911	-
1439557_s_at	Ldb2	LIM domain binding 2	4.13392	0.00485653	0.810848	5	44863381	44863911	-
1421101_a_at	Ldb2	LIM domain binding 2	4.07459	0.00936798	0.836854	5	44863931	45190920	-
1437631_at	Kcnip4	Kv channel interacting protein 4	3.50431	0.0183857	0.846171	5	48780740	48781386	-
1451840_at	Kcnip4	Kv channel interacting protein 4	3.53237	0.00485653	0.883364	5	48781334	49280796	-
1436563_at	4932441J04Rik	RIKEN cDNA 4932441J04 gene	5.01196	0.0110253	0.860576	5	58107378	58108635	-
1456214_at	Pcdh7	protocadherin 7	2.59887	0.0400507	0.790461	5	58522090	58523170	+
1437442_at	Pcdh7	Protocadherin 7 (Pcdh7), transcript variant 2, mRNA	3.31144	0.0138934	0.722549	5	58523775	58524474	+
1424404_at	0610040J01Rik	RIKEN cDNA 0610040J01 gene	3.08625	0.00485653	0.905755	5	64203602	64290864	+
1419447_s_at	Tbc1d1	TBC1 domain family, member 1	2.91341	0.031553	0.90441	5	64551546	64742716	+
1435321_at	Limch1	LIM and calponin homology domains 1	3.01933	0.0183857	0.908722	5	67425449	67447458	+
1431105_a_at	Tmem33	transmembrane protein 33	3.24902	0.0183857	1.09796	5	67651890	67655848	+
1457230_at	Gnpda2	glucosamine-6-phosphate deaminase 2	4.00843	0.0110253	1.08203	5	69967978	69968511	-
1455444_at	Gabra2	gamma-aminobutyric acid (GABA-A) receptor, subunit alpha 2	3.07566	0.0138934	0.781309	5	71349630	71350417	-
1443865_at	Gabra2	gamma-aminobutyric acid (GABA-A) receptor, subunit alpha 2	3.42275	0.0138934	0.845086	5	71350387	71351632	-
1433707_at	Gabra4	gamma-aminobutyric acid (GABA-A) receptor, subunit alpha 4	3.05062	0.00485653	0.768736	5	71960972	71962110	-
1419719_at	Gabrb1	gamma-aminobutyric acid (GABA-A) receptor, subunit beta 1	2.73614	0.031553	0.865179	5	72091175	72528519	+
1415900_a_at	Kit	kit oncogene	2.4689	0.0400507	0.88057	5	75970986	76052719	+
1459588_at	Kit	kit oncogene	2.24076	0.031553	0.906968	5	75995123	75995649	+
1452514_a_at	Kit	kit oncogene	2.51166	0.0358036	0.875539	5	76045118	76052719	+
1435286_at	Epha5	Eph receptor A5	2.89923	0.00485653	0.832473	5	84483456	84484895	-
1444690_at	Epha5	Eph receptor A5	4.0633	0.00485653	0.812555	5	84494539	84495567	-
1437920_at	Epha5	Eph receptor A5	2.72053	0.0358036	0.852538	5	84495980	84496500	-
1424402_at	Rufy3	RUN and FYVE domain containing 3	2.88051	0.0138934	1.17103	5	89012527	89071032	+
1424403_a_at	Rufy3	RUN and FYVE domain containing 3	2.75683	0.0183857	1.10931	5	89012527	89071032	+
1441693_at	Adamts3	a disintegrin-like and metallopeptidase (reprolysin type) with thrombospondin type 1 motif, 3	5.38554	0.00485653	0.687436	5	90103885	90104435	-
1448995_at	Pf4	platelet factor 4	2.60432	0.0228592	0.748327	5	91201467	91202409	+
1424214_at	9130213B05Rik	RIKEN cDNA 9130213B05 gene	3.38234	0.00485653	0.762947	5	91946710	92053020	+
1428891_at	9130213B05Rik	RIKEN cDNA 9130213B05 gene	3.36307	0.00485653	0.822997	5	92053055	92055917	+
1422629_s_at	Shroom3	shroom family member 3	2.73101	0.031553	1.08462	5	93112460	93394566	+
1454742_at	LOC100044232 /// Rasgef1b	hypothetical protein LOC100044232 /// RasGEF domain family, member 1B	2.51757	0.0358036	0.898849	5	99646438	99647098	-
1445269_at	Mrps18c	Mrps18c	2.73728	0.0400507	1.13494	5	101237020	101237514	+
1459414_at	AC171108.2	AC171108.2	3.31033	0.0228592	1.10147	5	102293972	102294414	-
1427461_at	BC005561	cDNA sequence BC005561	3.05332	0.0272566	1.42275	5	104937382	104948194	+
1447550_at	EG666892	predicted gene, EG666892	4.17363	0.00485653	0.802091	5	106986752	106987077	-
1438565_at	A830010M20Rik	RIKEN cDNA A830010M20 gene	4.1291	0.00485653	1.2448	5	107926763	107936860	+
1439470_at	2410025L10Rik	2410025L10Rik	2.78734	0.0183857	1.11339	5	110863343	110863650	-
1435456_at	Ttc28	tetratricopeptide repeat domain 28	2.91431	0.031553	0.915318	5	111715423	111716422	+
1424764_at	Sez6l	seizure related 6 homolog like	3.0564	0.00485653	0.862697	5	112848173	112854713	-
1459316_at	AC162528.2	AC162528.2	3.05019	0.00936798	1.12849	5	113573786	113574286	-
1447980_s_at	Rutbc2	small G protein signaling modulator 1	3.06909	0.0138934	1.07233	5	113672250	113673052	-
1455854_a_at	Ssh1	slingshot homolog 1 (Drosophila)	3.74018	0.00485653	0.812427	5	114389767	114391109	-
1460688_s_at	Unc119b	unc-119 homolog B (C. elegans)	3.09101	0.0228592	1.08798	5	115572570	115584968	-
1438483_at	Nos1	nitric oxide synthase 1, neuronal	2.98532	0.0228592	0.822142	5	118405019	118406162	+
1443551_at	Atp2a2	ATPase, Ca++ transporting, cardiac muscle, slow twitch 2	3.02372	0.0110253	0.836404	5	122948559	122949095	-
1424475_at	Camkk2	calcium/calmodulin-dependent protein kinase kinase 2, beta	2.76489	0.0358036	0.831974	5	123181974	123229418	-
1424474_a_at	Camkk2	calcium/calmodulin-dependent protein kinase kinase 2, beta	2.79316	0.00936798	0.875904	5	123181974	123229418	-
1424380_at	Vps37b	vacuolar protein sorting 37B (yeast)	2.59429	0.0358036	1.05735	5	124454649	124482271	-
1423224_at	Tctn2	tectonic family member 2	5.36974	0.00485653	1.19047	5	125048759	125077658	+
1429671_at	2410018M08Rik	2410018M08Rik	2.10184	0.0400507	0.912785	5	130371593	130379484	+
1419069_at	Rabgef1	RAB guanine nucleotide exchange factor (GEF) 1	2.57513	0.0358036	1.11428	5	130663031	130690207	+
1419185_a_at	Mlxipl	MLX interacting protein-like	2.70089	0.0272566	1.08337	5	135582782	135614210	+
1436603_at	Tbl2	transducin (beta)-like 2	2.47661	0.0400507	0.914171	5	135638876	135639637	+
1420003_at	Nsun5	NOL1/NOP2/Sun domain family, member 5	2.42133	0.0400507	0.857069	5	135852109	135852640	+
1422943_a_at	Hspb1	heat shock protein 1	2.47562	0.0358036	1.1453	5	136363808	136365428	+
1460452_at	Mospd3	similar to Motile sperm domain containing 3 /// motile sperm domain containing 3	2.56256	0.0400507	0.821912	5	138037859	138041936	-
1453961_a_at	Mospd3	similar to Motile sperm domain containing 3 /// motile sperm domain containing 3	2.79728	0.0228592	0.766948	5	138041308	138041919	-
1437642_at	Agfg2	ArfGAP with FG repeats 2	2.52125	0.0358036	1.14559	5	138091710	138103813	-
1425362_at	Agfg2	ArfGAP with FG repeats 2	2.81185	0.031553	1.25711	5	138104178	138125954	-
1420096_at	Zscan21	Zinc finger and SCAN domain containing 21, mRNA (cDNA clone MGC:18498 IMAGE:3981599)	3.10017	0.0228592	0.822429	5	138575096	138575493	-
1434923_at	Cox19	COX19 cytochrome c oxidase assembly homolog (S. cerevisiae)	2.61155	0.0272566	1.05493	5	139813555	139821170	-
1442101_at	Elfn1	leucine rich repeat and fibronectin type III, extracellular 1	2.67243	0.0417656	0.884513	5	140450138	140450676	+
1424900_at	LOC100048058 /// Slc29a4	similar to Solute carrier family 29 (nucleoside transporters), member 4 /// solute carrier family 29 (nucleoside transporters), member 4	3.62936	0.0138934	0.890003	5	143178121	143198445	+
1458507_at	Rnf216	Ring finger protein 216, mRNA (cDNA clone IMAGE:6822422)	3.18816	0.0215555	1.11932	5	143844130	143845390	-
1430620_at	4930588N13Rik	RIKEN cDNA 4930588N13 gene	2.59944	0.0358036	1.09325	5	150242277	150273552	+
1446606_at	625175	predicted gene, 625175	7.4451	0.00485653	1.2732	5	152184119	152184582	+
1418688_at	Calcr	calcitonin receptor	4.76821	0.00485653	0.719228	6	3635678	3714654	-
1416783_at	Tac1	tachykinin 1	6.31727	0.00485653	0.715469	6	7505070	7512978	+
1433966_x_at	Asns	asparagine synthetase	2.76005	0.0228592	0.873086	6	7625169	7643196	-
1424803_at	BC020002	cDNA sequence BC020002	3.05015	0.0138934	1.13307	6	8159222	8186451	+
1449145_a_at	Cav1	caveolin 1, caveolae protein	4.26562	0.00485653	0.783096	6	17256426	17291321	+
1450773_at	Kcnd2	potassium voltage-gated channel, Shal-related family, member 2	3.24887	0.00485653	0.822431	6	21165317	21679805	+
1422835_at	Kcnd2	potassium voltage-gated channel, Shal-related family, member 2	3.79474	0.00485653	0.77438	6	21165317	21679805	+
1422834_at	Kcnd2	potassium voltage-gated channel, Shal-related family, member 2	4.05654	0.00485653	0.74892	6	21165317	21679805	+
1451499_at	Cadps2	Ca2+-dependent activator protein for secretion 2	4.27395	0.00485653	0.793438	6	23212541	23789337	-
1453124_at	Tnpo3	transportin 3	2.71749	0.0358036	0.877542	6	29490826	29532239	-
1427320_at	Copg2as2	coatomer protein complex, subunit gamma 2, antisense 2	3.29512	0.0138934	0.885945	6	30752886	30756919	+
1427123_s_at	Copg2as2	coatomer protein complex, subunit gamma 2, antisense 2	2.39674	0.0358036	0.915047	6	30756943	30759199	+
1436339_at	1810058I24Rik	RIKEN cDNA 1810058I24 gene	3.16793	0.00485653	0.916247	6	35202764	35211966	+
1420473_at	Mtpn	myotrophin	3.03121	0.0272566	0.953676	6	35458856	35489818	-
1456022_at	Hipk2	homeodomain interacting protein kinase 2	2.86465	0.031553	1.30442	6	38640570	38642322	-
1424920_at	Slc37a3	solute carrier family 37 (glycerol-3-phosphate transporter), member 3	2.852	0.0272566	0.907969	6	39284770	39317052	-
1454624_at	Dennd2a	DENN/MADD domain containing 2A	2.81727	0.031553	1.09996	6	39412369	39439165	-
1447940_a_at	Braf	Braf transforming gene	3.83393	0.00485653	1.16875	6	39561727	39564051	-
1427666_a_at	Tcrb-J	T-cell receptor beta, joining region	1.08552	0.0110253	0.872258	6	41012358	41488275	+
1456061_at	Gimap8	GTPase, IMAP family member 8	2.92043	0.0466647	0.930903	6	48609466	48610840	+
1422610_s_at	Igf2bp3	insulin-like growth factor 2 mRNA binding protein 3	2.82908	0.0272566	1.07609	6	49035517	49164792	-
1439043_at	Tra2a	Transformer 2 alpha homolog (Drosophila) (Tra2a), mRNA	2.3811	0.0110253	0.939241	6	49212923	49213335	+
1419127_at	Npy	neuropeptide Y	4.03955	0.00936798	0.687082	6	49772708	49779502	+
1454463_at	5430402O13Rik	RIKEN cDNA 5430402O13 gene	2.77261	0.0267682	1.10591	6	50516739	50518184	+
1434581_at	2410066E13Rik	RIKEN cDNA 2410066E13 gene	2.14892	0.0228592	0.929895	6	54651408	54653844	+
1434017_at	Znrf2	zinc and ring finger 2	3.0289	0.00485653	0.850015	6	54767262	54842761	+
1434016_at	Znrf2	zinc and ring finger 2	3.52729	0.0183857	0.871501	6	54767262	54842761	+
1459900_at	Znrf2	Znrf2	2.75577	0.0228592	0.860574	6	54846793	54848110	+
1433177_at	Avl9	RIKEN cDNA 5830411G16 gene, mRNA (cDNA clone MGC:143982 IMAGE:40095961)	2.65003	0.0272566	1.25684	6	56664493	56665726	+
1418493_a_at	Snca	synuclein, alpha	4.02462	0.00485653	0.852849	6	60681559	60779849	-
1452624_at	Lrrtm1	leucine rich repeat transmembrane neuronal 1	3.69861	0.00485653	0.796356	6	77192451	77195525	+
1455883_a_at	Lrrtm1	leucine rich repeat transmembrane neuronal 1	3.02811	0.00485653	0.78782	6	77195225	77195503	+
1436618_at	Sfxn5	sideroflexin 5	3.46343	0.0183857	0.850518	6	85163029	85163898	-
1438739_at	Cnbp	Cnbp	2.59008	0.0183857	1.25576	6	87797936	87798910	-
1450391_a_at	Mgll	monoglyceride lipase	2.66128	0.0417656	0.909421	6	88674426	88778351	+
1426785_s_at	Mgll	monoglyceride lipase	2.62271	0.0183857	0.875061	6	88674717	88778354	+
1418717_at	Mrps25	mitochondrial ribosomal protein S25	2.94233	0.031553	1.07603	6	92123451	92134005	-
1437785_at	Adamts9	a disintegrin-like and metallopeptidase (reprolysin type) with thrombospondin type 1 motif, 9	4.50295	0.00485653	0.825401	6	92722694	92723847	-
1430352_at	Adamts9	a disintegrin-like and metallopeptidase (reprolysin type) with thrombospondin type 1 motif, 9	3.79789	0.00485653	0.744401	6	92795312	92797788	-
1435610_at	Fam19a4	family with sequence similarity 19, member A4	2.85244	0.0228592	1.11721	6	96781196	96781876	-
1433671_at	A130022J15Rik	RIKEN cDNA A130022J15 gene	2.96196	0.0228592	1.09419	6	97059922	97061624	-
1438169_a_at	Frmd4b	FERM domain containing 4B	2.36559	0.0400507	0.924223	6	97236861	97237160	-
1421140_a_at	Foxp1	forkhead box P1	2.72755	0.031553	0.90789	6	98879325	99216528	-
1421142_s_at	Foxp1	forkhead box P1	2.91415	0.0358036	0.833129	6	98879325	99216528	-
1443258_at	Foxp1	forkhead box P1	3.59162	0.0138934	1.17163	6	98885933	98886591	-
1417977_at	Eif4e3	eukaryotic translation initiation factor 4E member 3	5.68179	0.00485653	1.15018	6	99575111	99616765	-
1438628_x_at	Cntn3	contactin 3	3.5917	0.0138934	0.850558	6	102113297	102113615	-
1446605_at	Srgap3	Srgap3	2.76932	0.0358036	1.39893	6	112892162	112892805	-
1439622_at	Rassf4	Ras association (RalGDS/AF-6) domain family member 4	3.92401	0.00485653	1.25274	6	116583013	116583444	-
1448823_at	Cxcl12	chemokine (C-X-C motif) ligand 12	2.60563	0.00936798	0.756308	6	117118552	117125087	+
1433636_at	Bms1	BMS1 homolog, ribosome assembly protein (yeast)	3.03299	0.0358036	0.925351	6	118333398	118354801	-
1435730_at	D930026N18Rik	RIKEN cDNA D930026N18 gene	3.01499	0.00936798	0.864076	6	118537257	118537734	-
1421297_a_at	Cacna1c	calcium channel, voltage-dependent, L type, alpha 1C subunit	2.42086	0.0400507	0.882146	6	118542321	119058510	-
1424338_at	Slc6a13	solute carrier family 6 (neurotransmitter transporter, GABA), member 13	3.81106	0.0138934	0.720435	6	121250306	121287739	+
1440982_at	Etv6	Etv6	2.89495	0.0228592	0.803605	6	134036832	134037853	+
1441228_at	Apold1	apolipoprotein L domain containing 1	3.68501	0.00936798	1.19241	6	134936223	134936854	+
1416529_at	Emp1	epithelial membrane protein 1	2.5535	0.031553	0.819699	6	135312941	135333191	+
1457003_at	Grin2b	glutamate receptor, ionotropic, NMDA2B (epsilon 2)	3.25665	0.0183857	0.830956	6	135679843	135680296	-
1447401_at	Wbp11	WW domain binding protein 11	2.55493	0.0318807	1.06489	6	136768247	136768654	-
1422823_at	Eps8	epidermal growth factor receptor pathway substrate 8 /// similar to Epidermal growth factor receptor kinase substrate 8	3.71133	0.00936798	0.897749	6	137426191	137597710	-
1452730_at	Rps4y2	ribosomal protein S4, Y-linked 2	3.18766	0.0138934	0.846877	6	148303193	148304120	+
1427530_at	Bicd1	bicaudal D homolog 1 (Drosophila)	3.90031	0.00936798	1.25866	6	149462333	149468331	+
1460023_at	1500019G21Rik	1500019G21Rik	2.31701	0.0400507	1.12069	7	4610261	4611544	+
1450331_s_at	EG665552 /// Vmn2r32 /// Vmn2r42 /// Vmn2r49	predicted gene, EG665552 /// vomeronasal 2, receptor 32 /// vomeronasal 2, receptor 42 /// vomeronasal 2, receptor 49	2.58622	0.0417656	0.929445	7	9927006	9943650	+
1416192_at	Napa	N-ethylmaleimide sensitive fusion protein attachment protein alpha	3.46049	0.00936798	0.918599	7	16683785	16703326	+
1449184_at	Pglyrp1	peptidoglycan recognition protein 1	4.91354	0.00485653	1.28284	7	19469989	19475789	+
1459000_at	Sympk	PREDICTED: Mus musculus symplekin (Sympk), mRNA	3.2767	0.0138934	1.38685	7	19619903	19620355	+
1449243_a_at	Rps19	ribosomal protein S19	2.77902	0.0400507	1.04657	7	25669732	25674825	+
1451386_at	Blvrb	biliverdin reductase B (flavin reductase (NADPH))	4.16193	0.00485653	0.834468	7	28232996	28251006	+
1449236_at	Dll3	delta-like 3 (Drosophila)	3.4125	0.0138934	1.09909	7	29078714	29086803	-
1445594_at	Hnrnpl	Heterogeneous nuclear ribonucleoprotein L, mRNA (cDNA clone IMAGE:4913574)	2.70765	0.0215555	1.08432	7	29598027	29598277	+
1451482_at	BC027344	cDNA sequence BC027344	2.9299	0.0183857	0.902114	7	30628912	30638667	-
1427831_s_at	Zfp260	zinc finger protein 260	2.6029	0.0183857	1.12365	7	30890860	30891226	+
1434814_x_at	Gpi1	glucose phosphate isomerase 1	2.94062	0.0358036	1.05541	7	34987136	34987461	-
1419118_at	LOC100045106 /// Vstm2b	hypothetical protein LOC100045106 /// V-set and transmembrane domain containing 2B	3.28906	0.00485653	0.888128	7	48154625	48185414	+
1439295_x_at	EG434179	predicted gene, EG434179	3.0537	0.0183857	1.12753	7	49915749	49916188	-
1435549_at	Trpm4	transient receptor potential cation channel, subfamily M, member 4	3.16866	0.0138934	0.903109	7	52558599	52564079	-
1443855_at	Kcnc1	potassium voltage gated channel, Shaw-related subfamily, member 1	2.66957	0.031553	0.831782	7	53693197	53694074	+
1419737_a_at	Ldha	lactate dehydrogenase A	3.33113	0.0138934	1.10126	7	54102181	54110997	+
1430716_at	Nav2	neuron navigator 2	4.75159	0.00485653	1.34742	7	56214442	56220851	+
1433602_at	Gabra5	gamma-aminobutyric acid (GABA-A) receptor, subunit alpha 5	2.90909	0.0138934	0.787906	7	64663032	64663964	-
1442377_at	---	---	5.0424	0.00485653	1.17087	7	80330629	80334296	+
1448918_at	Slco3a1	solute carrier organic anion transporter family, member 3a1	2.4106	0.0183857	0.916347	7	81426741	81699664	-
1434800_at	Sv2b	synaptic vesicle glycoprotein 2 b	3.28735	0.0138934	0.849698	7	82259775	82260534	-
1441491_at	A330068G13Rik	RIKEN cDNA A330068G13 gene	2.99824	0.0183857	0.867973	7	85320855	85321540	-
1446622_at	A330068G13Rik	RIKEN cDNA A330068G13 gene	2.75944	0.031553	0.869977	7	85321445	85322082	-
1433825_at	Ntrk3	neurotrophic tyrosine kinase, receptor, type 3	3.03078	0.0138934	0.829876	7	85445578	85446811	-
1425071_s_at	Ntrk3	neurotrophic tyrosine kinase, receptor, type 3	4.47049	0.00936798	0.81448	7	85446437	85722861	-
1420911_a_at	Mfge8	milk fat globule-EGF factor 8 protein	2.87261	0.0228592	0.906544	7	86278654	86293893	-
1421424_a_at	Anpep	alanyl (membrane) aminopeptidase	2.86956	0.0228592	0.83685	7	86966689	86987173	-
1422031_a_at	Zfand6	zinc finger, AN1-type domain 6	4.75204	0.00485653	1.09127	7	91763553	91838350	-
1456119_at	Grm5	glutamate receptor, metabotropic 5	3.14773	0.00936798	0.86755	7	95279094	95281467	+
1455272_at	Grm5	glutamate receptor, metabotropic 5	3.40377	0.00485653	0.703275	7	95281490	95282640	+
1455887_at	Alg8	asparagine-linked glycosylation 8 homolog (yeast, alpha-1,3-glucosyltransferase)	2.6202	0.031553	1.099	7	104520118	104540669	+
1451381_at	1810020D17Rik	RIKEN cDNA 1810020D17 gene	2.47384	0.0272566	0.911602	7	104698785	104713813	-
1422677_at	Dgat2	diacylglycerol O-acyltransferase 2	3.77921	0.00936798	0.908627	7	106302170	106331225	-
1429945_at	Klhl35	kelch-like 35 (Drosophila)	2.89303	0.0228592	1.17108	7	106614527	106622528	+
1417184_s_at	Hbb-b1 /// Hbb-b2	hemoglobin, beta adult major chain /// hemoglobin, beta adult minor chain	3.6944	0.00485653	0.840792	7	110961037	110962435	-
1427866_x_at	---	---	3.63531	0.0138934	0.742794	7	110975047	110975304	-
1437990_x_at	Hbb-bh1 /// LOC100044263	hemoglobin Z, beta-like embryonic chain /// hypothetical protein LOC100044263	7.32934	0.00485653	0.394998	7	110990155	110990396	-
1437810_a_at	Hbb-bh1 /// LOC100044263	hemoglobin Z, beta-like embryonic chain /// hypothetical protein LOC100044263	6.95129	0.00485653	0.40327	7	110990158	110990396	-
1450736_a_at	Hbb-bh1 /// LOC100044263	hemoglobin Z, beta-like embryonic chain /// hypothetical protein LOC100044263	6.54008	0.00485653	0.426552	7	110990158	110991676	-
1453128_at	Lyve1	lymphatic vessel endothelial hyaluronan receptor 1	3.28756	0.00485653	0.780941	7	117994012	118006753	-
1429379_at	Lyve1	lymphatic vessel endothelial hyaluronan receptor 1	4.1039	0.00485653	0.56486	7	117994012	118006753	-
1454780_at	Galntl4	UDP-N-acetyl-alpha-D-galactosamine:polypeptide N-acetylgalactosaminyltransferase-like 4	2.98969	0.00936798	0.854796	7	118615169	118699948	-
1426370_at	Far1	fatty acyl CoA reductase 1	2.45531	0.0358036	1.1158	7	120657369	120714399	+
1435672_at	3830612M24	hypothetical protein 3830612M24	4.26909	0.00936798	0.887761	7	124816381	124817060	+
1454784_at	Hs3st2	heparan sulfate (glucosamine) 3-O-sulfotransferase 2	3.06173	0.00936798	0.860754	7	128644636	128645282	+
1450520_at	Cacng3	calcium channel, voltage-dependent, gamma subunit 3	2.92202	0.0272566	0.854347	7	129814877	129912360	+
1439246_x_at	Tnrc6a	trinucleotide repeat containing 6a	2.75976	0.0358036	1.07755	7	130336788	130337245	+
1455620_at	EG628779	predicted gene, EG628779	3.00467	0.00936798	0.739631	7	131541456	131542504	+
1421034_a_at	Il4ra	interleukin 4 receptor, alpha	4.15708	0.00485653	0.897851	7	132695752	132721481	+
1436013_at	Gsg1l	GSG1-like	3.94717	0.0183857	0.84576	7	133022152	133022426	-
1416246_a_at	Coro1a	coronin, actin binding protein 1A	2.6135	0.0138934	0.944775	7	133843287	133848305	-
1447734_x_at	Aldoa /// Aldoart1	aldolase A, fructose-bisphosphate /// aldolase 1, A isoform, retrogene 1	2.49241	0.0400507	1.09942	7	133938748	133939006	-
1452807_s_at	Fam57b	family with sequence similarity 57, member B	3.06116	0.00485653	0.889416	7	133967345	133973733	+
1423657_at	Cdipt	CDP-diacylglycerol--inositol 3-phosphatidyltransferase (phosphatidylinositol synthase)	4.09549	0.00485653	0.94442	7	134119424	134123859	+
1418136_at	Tgfb1i1	transforming growth factor beta 1 induced transcript 1	2.58726	0.0358036	0.885765	7	135391531	135397350	+
1416749_at	Htra1	HtrA serine peptidase 1	3.20289	0.0183857	0.81125	7	138079643	138129165	+
1438251_x_at	Htra1	HtrA serine peptidase 1	6.06105	0.00485653	0.784369	7	138128968	138129171	+
1434120_a_at	Metap2	methionine aminopeptidase 2	3.47901	0.00936798	0.954019	7	141853419	141853760	+
1457806_at	B830028B13Rik	CDNA clone MGC:189985 IMAGE:9088172	3.21383	0.00936798	0.84425	7	142074558	142075135	+
1457133_at	Tcerg1l	transcription elongation regulator 1-like	3.14648	0.0183857	0.859006	7	145400703	145401107	-
1443786_at	Utf1	undifferentiated embryonic cell transcription factor 1	1.31211	0.0110253	0.933303	7	147130718	147131008	+
1423754_at	Ifitm3	interferon induced transmembrane protein 3	2.88702	0.0272566	0.730671	7	148195487	148196621	-
1435869_s_at	Ap2a2	adaptor protein complex AP-2, alpha 2 subunit	2.70572	0.031553	0.91406	7	148817292	148818910	+
1441297_at	Ap2a2 3'UTR	adaptor protein complex AP-2, alpha 2 subunit	3.01043	0.031553	1.32882	7	148820733	148821210	+
1447125_at	AC135963.3	AC135963.3	2.78213	0.036866	1.08994	7	149416013	149416536	+
1425894_at	Mrgprf	MAS-related GPR, member F	2.77528	0.00936798	0.795993	7	152486813	152495462	+
1431814_at	4932443L11Rik	RIKEN cDNA 4932443L11 gene	3.66772	0.00485653	1.08861	8	4162689	4206882	-
1433597_at	Arglu1	arginine and glutamate rich 1	2.8968	0.0272566	0.808417	8	8666138	8690521	-
1443271_at	AW121567	AW121567	2.66939	0.0272566	1.4266	8	9595108	9595763	-
1417399_at	Gas6	growth arrest specific 6	2.60114	0.0272566	0.882952	8	13465373	13494523	-
1415850_at	Rasa3	RAS p21 protein activator 3	3.32589	0.0138934	0.925843	8	13566947	13677634	-
1430770_at	3110080E11Rik	RIKEN cDNA 3110080E11 gene	2.29971	0.0138934	0.788737	8	16912837	16913892	-
1436740_at	6820431F20Rik	RIKEN cDNA 6820431F20 gene	3.23101	0.0138934	0.751014	8	19788354	19790445	+
1437717_x_at	6820431F20Rik	RIKEN cDNA 6820431F20 gene	2.6916	0.0228592	0.813258	8	19888754	19889010	-
1454909_at	Tacc1	transforming, acidic coiled-coil containing protein 1	2.81662	0.031553	1.06246	8	26265023	26267217	-
1420615_at	Ash2l	ash2 (absent, small, or homeotic)-like (Drosophila)	2.80914	0.0228592	1.15088	8	26926659	26951249	-
1434976_x_at	Eif4ebp1	eukaryotic translation initiation factor 4E binding protein 1	3.18663	0.0228592	0.856056	8	28385730	28386046	+
1421823_a_at	LOC100044385 /// Ppp2cb	similar to protein phosphatase 2a, catalytic subunit, beta isoform /// protein phosphatase 2 (formerly 2A), catalytic subunit, beta isoform	4.09206	0.00936798	1.06397	8	34710388	34730468	+
1428834_at	Dusp4	dual specificity phosphatase 4	3.20039	0.0138934	0.909549	8	35882847	35885006	+
1436555_at	Slc7a2	solute carrier family 7 (cationic amino acid transporter, y+ system), member 2	3.79808	0.00485653	0.81571	8	42006009	42007424	+
1443299_at	Pdlim3	PDZ and LIM domain 3 (Pdlim3), mRNA	2.94836	0.00936798	1.08475	8	46988377	46989027	+
1459441_at	Odz3	Odz3	2.12116	0.031553	1.08484	8	49669776	49670415	-
1454301_at	2900073C17Rik	RIKEN cDNA 2900073C17 gene	4.3774	0.00485653	1.40832	8	49927369	49928812	-
1419417_at	Vegfc	vascular endothelial growth factor C	3.41215	0.0138934	0.818186	8	55162885	55271803	+
1440739_at	Vegfc	vascular endothelial growth factor C	3.14507	0.0228592	0.809506	8	55271335	55271803	+
1421471_at	Npy1r	neuropeptide Y receptor Y1	3.92098	0.00485653	0.861184	8	69227677	69229884	+
1431056_a_at	Lpl	lipoprotein lipase	2.93449	0.031553	0.807222	8	71404412	71431347	+
1415904_at	Lpl	lipoprotein lipase	2.96329	0.0183857	0.848951	8	71404452	71430831	+
1426595_at	Slc18a1	solute carrier family 18 (vesicular monoamine), member 1	2.96705	0.0215555	1.09212	8	71561606	71613108	-
1415814_at	Atp6v1b2	ATPase, H+ transporting, lysosomal V1 subunit B2	2.69645	0.0272566	1.06401	8	71612611	71637617	+
1418329_at	Pgpep1	pyroglutamyl-peptidase I	4.55612	0.00485653	1.13411	8	73173780	73183713	-
1457975_at	Gtpbp3	GTP binding protein 3	3.6968	0.00485653	1.14956	8	74021834	74023328	+
1434103_at	Slc35e1	solute carrier family 35, member E1	2.94564	0.0183857	0.923515	8	75004529	75007210	-
1452849_at	Sin3b	transcriptional regulator, SIN3B (yeast)	3.26771	0.0183857	0.931684	8	75280828	75282101	+
1417435_at	Large	like-glycosyltransferase	2.47425	0.031553	0.925361	8	75338076	75876759	-
1423493_a_at	Nfix	nuclear factor I/X	2.7833	0.031553	0.823718	8	87232512	87324032	-
1450102_a_at	Amfr	autocrine motility factor receptor /// similar to Autocrine motility factor receptor	2.62118	0.0400507	1.04186	8	96495705	96536735	-
1420575_at	Mt3	metallothionein 3	2.71292	0.0358036	0.776003	8	96676643	96678046	+
1417112_at	Arl2bp	ADP-ribosylation factor-like 2 binding protein	2.39453	0.0358036	1.10063	8	97190493	97198328	+
1429859_a_at	Arl2bp	ADP-ribosylation factor-like 2 binding protein	2.51486	0.0228592	1.18749	8	97191005	97197188	+
1438537_at	Got2	Got2	2.90308	0.031553	1.1163	8	98410311	98410906	-
1440184_at	---	---	2.93838	0.0358036	0.837122	8	105213455	105213737	-
1439328_at	Nfat5	nuclear factor of activated T-cells 5	3.23486	0.0138934	1.16281	8	109886666	109887143	+
1456714_at	Wwp2	WW domain containing E3 ubiquitin protein ligase 2	2.67955	0.0400507	1.11847	8	110082573	110083182	+
1451129_at	Calb2	calbindin 2	4.22607	0.00485653	0.802544	8	112666431	112692112	-
1425205_at	Ddx19b	DEAD (Asp-Glu-Ala-Asp) box polypeptide 19b	2.63031	0.0358036	1.19428	8	113529954	113551665	-
1460554_s_at	Glg1	golgi apparatus protein 1	2.84142	0.0358036	1.05962	8	113677208	113679189	-
1419044_at	Cntnap4	contactin associated protein-like 4	4.70702	0.00485653	0.726917	8	115093949	115406906	+
1423551_at	Cdh13	cadherin 13	6.42109	0.00485653	0.73108	8	120807510	121847713	+
1434115_at	Cdh13	cadherin 13	3.40676	0.00485653	0.843825	8	121847382	121848829	+
1439698_at	Zfp276	zinc finger protein (C2H2 type) 276	3.56282	0.00936798	0.905541	8	125793781	125794449	+
1459240_at	Tcf25	Transcription factor 25 (basic helix-loop-helix), mRNA (cDNA clone MGC:36794 IMAGE:3498003)	2.82766	0.0358036	1.10402	8	125918539	125919137	+
1434261_at	Sipa1l2	signal-induced proliferation-associated 1 like 2	3.52	0.0228592	0.896524	8	127941948	127945863	-
1434775_at	Pard3	par-3 (partitioning defective 3) homolog (C. elegans)	2.4649	0.0400507	1.1155	8	130134671	130136185	+
1418084_at	Nrp1	neuropilin 1	5.29923	0.00485653	0.81168	8	130882935	131029371	+
1448943_at	Nrp1	neuropilin 1	6.08829	0.00485653	0.772194	8	130882935	131029371	+
1448944_at	Nrp1	neuropilin 1	7.12732	0.00485653	0.734382	8	130882935	131029371	+
1457198_at	Nrp1	neuropilin 1	3.25186	0.00936798	0.821742	8	130888668	130889322	+
1419403_at	BC017612	cDNA sequence BC017612	2.68868	0.031553	0.859874	9	15330071	15349701	+
1433759_at	Dpy19l1	dpy-19-like 1 (C. elegans)	6.84542	0.00485653	0.802098	9	24216230	24267078	-
1438769_a_at	Thyn1	thymocyte nuclear protein 1	3.78943	0.0138934	0.896558	9	26813196	26814917	+
1442752_at	---	---	2.82108	0.0228592	0.831232	9	28252006	28252479	+
1441310_at	---	---	2.97043	0.0183857	1.09625	9	30727386	30727762	-
1452728_at	Kirrel3	kin of IRRE like 3 (Drosophila)	3.27425	0.00485653	0.832072	9	34842434	34843892	+
1452710_at	Rpusd4	RNA pseudouridylate synthase domain containing 4	2.52979	0.0358036	0.871651	9	35075449	35083344	+
1458755_at	---	---	2.70466	0.031553	1.12285	9	35228136	35229107	-
1423231_at	Nrgn	neurogranin	3.40299	0.0228592	0.794702	9	37352076	37360394	-
1460387_a_at	Siae	sialic acid acetylesterase	2.84432	0.0138934	1.12806	9	37363282	37454571	+
1447300_at	AW551984	expressed sequence AW551984	2.7794	0.0358036	1.1403	9	39398176	39398633	-
1426258_at	Sorl1	sortilin-related receptor, LDLR class A repeats-containing	3.57802	0.00936798	0.891531	9	41775782	41932196	-
1427392_at	Dscaml1	Down syndrome cell adhesion molecule-like 1	2.97798	0.00485653	0.787868	9	45531577	45561363	+
1441706_at	Dscaml1	Down syndrome cell adhesion molecule-like 1	3.02894	0.0138934	0.84522	9	45561246	45561794	+
1417376_a_at	Cadm1	cell adhesion molecule 1	3.13295	0.0272566	0.901787	9	47338339	47661468	+
1417378_at	Cadm1	cell adhesion molecule 1	4.33649	0.00936798	0.909961	9	47338339	47661468	+
1434052_at	AI593442	expressed sequence AI593442	3.66519	0.00936798	0.683322	9	52481018	52481820	-
1444026_at	AI593442	expressed sequence AI593442	3.93973	0.00936798	0.781147	9	52484286	52485034	-
1429154_at	LOC100048307 /// Slc35f2	similar to Solute carrier family 35, member F2 /// solute carrier family 35, member F2	2.88179	0.031553	0.903048	9	53619344	53665961	+
1415933_a_at	Cox5a	cytochrome c oxidase, subunit Va	3.11532	0.031553	0.932673	9	57369043	57380234	+
1452738_at	Stoml1	stomatin-like 1	3.09611	0.0183857	0.906339	9	58102427	58110331	+
1434931_at	Neo1	neogenin	2.93835	0.0183857	0.929878	9	58722488	58724382	-
1447693_s_at	Neo1	neogenin	2.67596	0.0358036	0.915064	9	58722643	58722920	-
1436498_at	Arih1	ariadne ubiquitin-conjugating enzyme E2 binding protein homolog 1 (Drosophila)	3.99138	0.00485653	1.14568	9	59236747	59240124	-
1427188_at	Arih1	ariadne ubiquitin-conjugating enzyme E2 binding protein homolog 1 (Drosophila)	3.15052	0.031553	1.12885	9	59239752	59334463	-
1442867_at	Rab11a	Rab11a	2.68175	0.0358036	1.27102	9	64559658	64560520	-
1459417_at	Zfp609	Zfp609	2.3476	0.0358036	1.11938	9	65562715	65563192	-
1447010_at	Zfp609	Zfp609	2.91789	0.0272566	1.15712	9	65599674	65600134	-
1435700_at	Tln2	talin 2	4.56785	0.00936798	0.812534	9	67064891	67065716	-
1429111_at	Tln2	talin 2	2.86012	0.0138934	0.887807	9	67067943	67120537	-
1428103_at	Adam10	a disintegrin and metallopeptidase domain 10	3.40738	0.0183857	0.942854	9	70626888	70628032	+
1455304_at	Unc13c	unc-13 homolog C (C. elegans)	2.84759	0.0183857	0.801664	9	73327232	73327957	-
1459242_at	Elovl5	Elovl5	2.9296	0.031553	1.14589	9	77788090	77788577	+
1416368_at	Gsta4	glutathione S-transferase, alpha 4	3.58038	0.031553	1.31645	9	78039796	78057156	+
1434109_at	Sh3bgrl2	SH3 domain binding glutamic acid-rich protein like 2	2.83358	0.031553	0.84909	9	83441965	83494106	+
1437868_at	Fam46a	family with sequence similarity 46, member A	3.52917	0.0138934	0.73326	9	85214041	85216673	-
1423310_at	Tpbg	trophoblast glycoprotein	3.03716	0.0272566	0.873963	9	85735986	85740662	+
1459094_at	Snap91	Snap91	2.68186	0.0358036	1.13874	9	86714067	86714698	-
1429974_at	Tbx18	T-box18	2.12941	0.0138934	0.734943	9	87597634	87599792	-
1449871_at	Tbx18	T-box18	2.57762	0.031553	0.804166	9	87599499	87626093	-
1433581_at	1190002N15Rik /// LOC100044725	RIKEN cDNA 1190002N15 gene /// hypothetical protein LOC100044725	3.47079	0.00485653	0.867527	9	94418282	94420205	-
1433582_at	1190002N15Rik /// LOC100044725	RIKEN cDNA 1190002N15 gene /// hypothetical protein LOC100044725	4.49579	0.00485653	0.886826	9	94418282	94420205	-
1422158_at	Clstn2	calsyntenin 2	3.44708	0.00936798	0.845681	9	97344866	97933397	-
1449590_a_at	Mras	muscle and microspikes RAS	3.32892	0.0138934	0.887197	9	99288151	99337085	-
1421939_a_at	Stag1	similar to Stromal antigen 1 /// stromal antigen 1	5.41173	0.00485653	1.21785	9	100543868	100858481	+
1450420_at	Stag1	similar to Stromal antigen 1 /// stromal antigen 1	4.84431	0.00485653	1.15919	9	100543868	100858481	+
1421940_at	Stag1	similar to Stromal antigen 1 /// stromal antigen 1	3.9294	0.00936798	1.18608	9	100543868	100858481	+
1431921_a_at	Stag1	similar to Stromal antigen 1 /// stromal antigen 1	8.30929	0.00485653	1.19762	9	100544056	100857820	+
1434189_at	Stag1	similar to Stromal antigen 1 /// stromal antigen 1	3.53574	0.0138934	1.09751	9	100858083	100858963	+
1439939_at	E030042N06Rik	RIKEN cDNA E030042N06 gene	2.49888	0.0400507	1.12178	9	101046304	101046808	+
1455188_at	Ephb1	Eph receptor B1	3.47597	0.0138934	0.885253	9	101824457	101825545	-
1451789_a_at	Ryk	receptor-like tyrosine kinase	3.12131	0.0138934	1.0949	9	102737298	102809818	+
1454729_at	LOC100045503 /// Tmem108	hypothetical protein LOC100045503 /// transmembrane protein 108	5.34985	0.00485653	0.821806	9	103386767	103401367	-
1429443_at	Cpne4	copine IV	2.8719	0.00485653	0.765458	9	104472109	104936878	+
1441945_s_at	Abhd14a	abhydrolase domain containing 14A	3.10263	0.00936798	0.905883	9	106342384	106342606	-
1435607_at	Grm2	glutamate receptor, metabotropic 2	2.91262	0.0228592	1.11424	9	106546843	106547423	-
1434815_a_at	Mapkapk3	mitogen-activated protein kinase-activated protein kinase 3	2.34606	0.0318807	0.931673	9	107157256	107157488	-
1446102_at	D9Ertd292e	DNA segment, Chr 9, ERATO Doi 292, expressed	3.0722	0.031553	1.17438	9	107743824	107744526	+
1445934_at	Arih2	ariadne homolog 2 (Drosophila)	3.10037	0.0183857	1.14268	9	108510666	108511264	-
1435319_at	Ip6k2	inositol hexaphosphate kinase 2 /// hypothetical protein LOC100044300	2.90848	0.031553	1.08509	9	108708521	108708663	+
1424248_at	Arpp21	cyclic AMP-regulated phosphoprotein, 21	3.6116	0.00936798	0.870509	9	112083484	112137345	-
1453323_at	2900079G21Rik	RIKEN cDNA 2900079G21 gene	2.67839	0.0358036	0.910606	9	112136777	112138531	+
1419140_at	Acvr2b	activin receptor IIB	3.86865	0.00936798	1.11364	9	119311660	119342619	+
1425334_at	Gorasp1	golgi reassembly stacking protein 1	2.64134	0.0466647	1.11274	9	119834374	119846683	-
1428272_at	Eif1b	eukaryotic translation initiation factor 1B	3.19728	0.0138934	0.948252	9	120401733	120404448	+
1425678_a_at	Snrk	SNF related kinase	3.04768	0.031553	0.924713	9	122026432	122077153	+
1428074_at	Tmem158	transmembrane protein 158	3.46529	0.00485653	0.861894	9	123168170	123170069	-
1424025_at	BC013529	cDNA sequence BC013529	3.42193	0.0183857	1.10621	10	7487744	7500689	-
1429896_at	5830408B19Rik	RIKEN cDNA 5830408B19 gene	3.46578	0.0138934	0.842989	10	9342741	9344962	-
1437887_at	Samd5	sterile alpha motif domain containing 5	2.63289	0.0358036	1.15749	10	9348461	9395047	-
1416527_at	Rab32	RAB32, member RAS oncogene family	2.81909	0.031553	0.841216	10	10264805	10278016	-
1426813_at	Ltv1	LTV1 homolog (S. cerevisiae)	2.77762	0.0358036	0.935813	10	12897943	12912969	-
1452404_at	Phactr2	phosphatase and actin regulator 2	4.01868	0.00485653	0.857122	10	12933200	13194205	-
1421267_a_at	Cited2	Cbp/p300-interacting transactivator, with Glu/Asp-rich carboxy-terminal domain, 2	4.1796	0.00485653	0.807424	10	17443048	17444594	+
1442542_at	Eya4	eyes absent 4 homolog (Drosophila)	4.32014	0.00936798	0.72554	10	22822767	22823442	-
1443030_at	L3mbtl3	l(3)mbt-like 3 (Drosophila)	2.96932	0.0272566	0.88175	10	26053788	26054317	-
1426285_at	Lama2	laminin, alpha 2	2.74344	0.0228592	0.791666	10	26701093	27336738	-
1423278_at	Ptprk	protein tyrosine phosphatase, receptor type, K	3.16315	0.0228592	0.869113	10	27794625	28317203	+
1441277_s_at	Ptprk	protein tyrosine phosphatase, receptor type, K	2.78332	0.0400507	0.81527	10	28279808	28285247	+
1425713_a_at	Rnf146	ring finger protein 146	2.76233	0.0400507	1.1159	10	29066900	29074255	-
1418106_at	Hey2	hairy/enhancer-of-split related with YRPW motif 2	3.49772	0.00485653	0.778067	10	30552164	30562607	-
1453329_s_at	Nkain2	Na+/K+ transporting ATPase interacting 2	3.00732	0.00485653	0.728773	10	31409115	31410392	-
1443481_at	Tube1	epsilon-tubulin 1	2.84044	0.0358036	1.18068	10	38871792	38872253	+
1420625_at	Gtf3c6	general transcription factor IIIC, polypeptide 6, alpha	3.06587	0.0272566	1.10387	10	39968495	39977504	-
1442225_at	---	---	2.42024	0.0228592	1.0643	10	40130259	40130877	-
1416440_at	Cd164	CD164 antigen	2.69273	0.031553	0.92623	10	41239219	41250848	+
1454699_at	LOC100047324 /// Sesn1	similar to Sesn1 protein /// sestrin 1	2.76266	0.0183857	0.884309	10	41615896	41628230	+
1438931_s_at	LOC100047324 /// Sesn1	similar to Sesn1 protein /// sestrin 1	2.96617	0.0358036	0.841437	10	41628009	41628227	+
1427073_at	Lace1	lactation elevated 1	3.44802	0.0183857	1.12754	10	42032390	42198246	-
1436719_at	Slc35f1	solute carrier family 35, member F1	2.61976	0.0400507	0.900672	10	52830523	52831428	+
1417110_at	Man1a	mannosidase 1, alpha	3.3476	0.00485653	0.836303	10	53624590	53795600	-
1417111_at	Man1a	mannosidase 1, alpha	4.69445	0.00485653	0.817901	10	53624590	53795600	-
1415800_at	Gja1	gap junction protein, alpha 1	4.18601	0.00485653	0.785886	10	56097078	56110229	+
1438945_x_at	Gja1	gap junction protein, alpha 1	3.77934	0.00485653	0.798587	10	56109945	56110221	+
1438973_x_at	Gja1	gap junction protein, alpha 1	2.87494	0.0183857	0.892071	10	56110004	56110221	+
1437992_x_at	Gja1	gap junction protein, alpha 1	3.04261	0.00936798	0.824606	10	56110005	56110221	+
1438650_x_at	Gja1	gap junction protein, alpha 1	3.3242	0.00485653	0.836931	10	56110060	56110221	+
1456946_at	Sh3rf3	SH3 domain containing ring finger 3	4.22634	0.00485653	0.76794	10	58600329	58601665	+
1441204_at	A130019P10Rik	RIKEN cDNA A130019P10 gene	2.76665	0.0183857	1.23144	10	60903690	60904371	-
1455064_at	Rab36	RAB36, member RAS oncogene family	3.11282	0.0183857	1.14411	10	74516155	74516865	+
1438581_at	Cytsa	cytospin A	2.95811	0.0228592	1.26259	10	74732403	74733006	+
1452250_a_at	Col6a2	collagen, type VI, alpha 2	2.68088	0.0183857	0.750729	10	76058506	76086070	-
1448590_at	Col6a1	collagen, type VI, alpha 1	2.73825	0.0138934	0.717203	10	76171537	76188913	-
1435598_at	---	---	2.57311	0.0272566	0.918325	10	79101669	79102265	+
1430128_a_at	Reep6	receptor accessory protein 6	2.45373	0.00936798	0.846949	10	79792894	79799185	+
1449773_s_at	Gadd45b	growth arrest and DNA-damage-inducible 45 beta	2.59968	0.0400507	0.909109	10	80394666	80394949	+
1455190_at	Gng7	guanine nucleotide binding protein (G protein), gamma 7	2.80592	0.0183857	0.900334	10	80411368	80412020	-
1443006_at	Syn3	Syn3	3.13644	0.0228592	1.22233	10	85665956	85666435	-
1456279_a_at	Bcap31	B-cell receptor-associated protein 31	2.76745	0.0272566	0.915667	10	87711259	87711380	+
1437484_at	Zbtb5	zinc finger and BTB domain containing 5	3.22288	0.0138934	1.13135	10	89016210	89018275	-
1418605_at	Nr2c1	nuclear receptor subfamily 2, group C, member 1	3.01749	0.031553	1.08267	10	93619115	93659270	+
1449109_at	Socs2	suppressor of cytokine signaling 2	4.53534	0.00485653	0.791565	10	94874123	94878128	-
1418507_s_at	Socs2	suppressor of cytokine signaling 2	4.71516	0.00485653	0.824336	10	94874123	94878128	-
1449107_at	Nudt4	nudix (nucleoside diphosphate linked moiety X)-type motif 4	3.02006	0.0272566	0.88326	10	95009642	95026780	-
1426083_a_at	Btg1 /// LOC100047353	B-cell translocation gene 1, anti-proliferative /// similar to myocardial vascular inhibition factor	5.21859	0.00485653	0.884238	10	96079654	96082242	+
1437455_a_at	Btg1	B-cell translocation gene 1, anti-proliferative /// similar to myocardial vascular inhibition factor	2.7185	0.0400507	0.866007	10	96081950	96082259	+
1449368_at	Dcn	decorin	2.18717	0.0358036	0.748636	10	96942185	96980761	+
1423607_at	Lum	lumican	2.81542	0.0272566	0.654037	10	97028098	97035338	+
1415855_at	Kitl	kit ligand	3.20252	0.00485653	0.793675	10	99478457	99563045	+
1448117_at	Kitl	kit ligand	3.37605	0.00485653	0.838869	10	99478457	99563045	+
1422860_at	Nts	neurotensin	5.4408	0.00485653	0.594088	10	101944386	101953069	-
1453534_at	2810004I08Rik	RIKEN cDNA 2810004I08 gene	2.90197	0.0358036	1.13545	10	105275340	105278267	-
1433884_at	Syt1	synaptotagmin I	3.94726	0.00485653	0.892224	10	107934707	107937022	-
1418835_at	Phlda1	pleckstrin homology-like domain, family A, member 1	3.24658	0.0138934	0.846926	10	110943341	110945701	+
1444726_at	Krr1	KRR1, small subunit (SSU) processome component, homolog (yeast)	3.13841	0.0183857	0.873329	10	111424747	111425488	+
1428128_at	ENSMUSG00000074747	predicted gene, ENSMUSG00000074747	2.63097	0.0358036	0.929071	10	112362293	112365977	-
1454603_a_at	Cnot2	CCR4-NOT transcription complex, subunit 2	3.18247	0.0138934	1.06293	10	115922220	115986232	-
1436996_x_at	Lyz1	lysozyme 1	2.50023	0.031553	0.738699	10	116724854	116725128	-
1455349_at	LOC100048397 /// Rap1b	similar to GTP-binding protein (smg p21B) /// RAS related protein 1b	2.94098	0.0272566	0.928593	10	117250923	117283103	-
1436918_at	LOC100044376	similar to Dual-specificity tyrosine-(Y)-phosphorylation regulated kinase 2	2.82326	0.0138934	0.908742	10	118293927	118295832	-
1419234_at	Helb	helicase (DNA) B	2.77536	0.0272566	1.12465	10	119520824	119550007	-
1435510_at	Ppm1h	protein phosphatase 1H (PP2C domain containing)	2.54014	0.0466647	1.06503	10	122239493	122379596	+
1438007_at	Fam19a2	family with sequence similarity 19, member A2	3.65078	0.0138934	0.719275	10	123177241	123178262	+
1419122_at	Mettl1	methyltransferase like 1	3.50568	0.0138934	0.872522	10	126478999	126482508	+
1447683_x_at	Mettl1	methyltransferase like 1	3.03791	0.00936798	0.890403	10	126482080	126482512	+
1449058_at	Gli1	GLI-Kruppel family member GLI1	2.45812	0.0228592	1.17499	10	126766937	126778645	-
1441414_at	Sfi1	Sfi1 homolog, spindle assembly associated (yeast), mRNA (cDNA clone IMAGE:4191452)	3.95999	0.00485653	1.14887	11	3058885	3059472	-
1456290_x_at	Ccm2	cerebral cavernous malformation 2 homolog (human)	2.78757	0.0272566	0.944025	11	6496369	6496764	+
1445359_at	Adcy1	adenylate cyclase 1	3.10491	0.0228592	0.901616	11	7073650	7074299	+
1456487_at	Adcy1	adenylate cyclase 1	2.31323	0.0228592	0.891724	11	7077222	7078509	+
1452065_at	Vstm2a	V-set and transmembrane domain containing 2A	4.57305	0.00485653	0.775724	11	16157726	16184205	+
1435888_at	Egfr	epidermal growth factor receptor	3.51234	0.00485653	0.747554	11	16815441	16818126	+
1424318_at	1110067D22Rik	RIKEN cDNA 1110067D22 gene	2.34803	0.0358036	0.937974	11	20723357	20731112	-
1442569_at	Cct4	Cct4	2.93492	0.0228592	1.28237	11	22898019	22898551	+
1450901_a_at	Smek2	SMEK homolog 2, suppressor of mek1 (Dictyostelium)	2.85549	0.0358036	1.11177	11	29072914	29120796	+
1421116_a_at	Rtn4	reticulon 4	2.51022	0.0358036	1.08363	11	29618569	29642115	+
1448716_at	Hba-x	hemoglobin X, alpha-like embryonic chain in Hba complex	3.67842	0.00485653	0.78458	11	32176603	32178116	+
1428361_x_at	Hba-a1 /// Hba-a2	hemoglobin alpha, adult chain 1 /// hemoglobin alpha, adult chain 2	3.64353	0.00485653	0.922076	11	32183678	32184486	+
1452757_s_at	Hba-a1 /// Hba-a2	hemoglobin alpha, adult chain 1 /// hemoglobin alpha, adult chain 2	3.71779	0.00485653	0.908985	11	32183678	32184486	+
1432660_at	5830420C07Rik	RIKEN cDNA 5830420C07 gene	2.26899	0.048432	1.06155	11	32597125	32599565	+
1428203_at	Gabrb2	gamma-aminobutyric acid (GABA-A) receptor, subunit beta 2	3.38232	0.00485653	0.836952	11	42444582	42446095	+
1439044_at	Zfp354c	zinc finger protein 354C	3.1895	0.0138934	0.926343	11	50624585	50626509	-
1417928_at	Pdlim4	PDZ and LIM domain 4	3.6641	0.00485653	0.871065	11	53868429	53882470	-
1448972_at	Gria1	glutamate receptor, ionotropic, AMPA1 (alpha 1) /// similar to Glutamate receptor, ionotropic, AMPA1 (alpha 1)	2.53858	0.0358036	0.714352	11	56825272	57141604	+
1458285_at	Gria1	Glutamate receptor, ionotropic, AMPA1 (alpha 1) (Gria1), transcript variant 2, mRNA	2.86655	0.0400507	0.913906	11	57032974	57033440	+
1435239_at	Gria1	glutamate receptor, ionotropic, AMPA1 (alpha 1)	3.44283	0.00485653	0.74184	11	57141665	57143746	+
1421135_a_at	Cnot8	CCR4-NOT transcription complex, subunit 8	2.47953	0.031553	1.05507	11	57917730	57931549	+
1423897_at	Rnf187	ring finger protein 187	2.75118	0.031553	1.05103	11	58745759	58752572	-
1453200_at	Rai1	retinoic acid induced 1	3.78971	0.00936798	1.07745	11	60003728	60012699	+
1416621_at	Llgl1	lethal giant larvae homolog 1 (Drosophila)	2.91387	0.0138934	1.05127	11	60513317	60527690	+
1441785_at	Gm879	gene model 879, (NCBI)	3.18604	0.0138934	0.88474	11	66026170	66026478	-
1442019_at	Glp2r	Glp2r	2.90965	0.0228592	0.774785	11	67500604	67501233	-
1457270_at	Gas7	growth arrest specific 7	5.00723	0.00485653	0.720451	11	67500757	67502492	+
1442643_at	Jmjd3	jumonji domain containing 3	2.39297	0.0183857	1.22588	11	69216455	69217069	-
1435148_at	Atp1b2	ATPase, Na+/K+ transporting, beta 2 polypeptide	3.14694	0.00485653	0.898555	11	69413229	69414690	-
1458710_at	---	---	2.53453	0.0358036	1.12435	11	69566272	69566601	-
1418421_at	Bcl6b	B-cell CLL/lymphoma 6, member B	2.53692	0.0358036	1.1053	11	70037628	70042674	-
1433673_at	E130309D14Rik	RIKEN cDNA E130309D14 gene	2.72802	0.0400507	0.89208	11	74454095	74455018	+
1416201_at	Crk	v-crk sarcoma virus CT10 oncogene homolog (avian)	3.08896	0.0228592	1.06624	11	75492776	75520423	+
1420667_at	Doc2b	double C2, beta	2.88311	0.0138934	0.828609	11	75582467	75609562	-
1428421_a_at	Glod4	glyoxalase domain containing 4	2.9559	0.0138934	1.05262	11	76034891	76056950	-
1448256_at	Gosr1	golgi SNAP receptor complex member 1	2.86931	0.0228592	1.13922	11	76540135	76577076	-
1452101_at	Blmh	bleomycin hydrolase	2.74432	0.0358036	1.073	11	76759259	76800885	+
1449374_at	Pipox	pipecolic acid oxidase	2.79316	0.0272566	1.14849	11	77694116	77707374	-
1420519_a_at	Eral1	Era (G-protein)-like 1 (E. coli)	2.7165	0.0228592	1.07739	11	77886878	77893874	-
1450337_a_at	Nek8	NIMA (never in mitosis gene a)-related expressed kinase 8	2.65471	0.031553	1.0939	11	77979607	77990118	-
1427253_s_at	Suz12	suppressor of zeste 12 homolog (Drosophila)	2.8599	0.0138934	1.11065	11	79807029	79847624	+
1433450_at	Cdk5r1	cyclin-dependent kinase 5, regulatory subunit 1 (p35)	2.94259	0.0358036	0.867741	11	80293105	80294693	+
1417994_a_at	Accn1	amiloride-sensitive cation channel 1, neuronal (degenerin)	2.84425	0.0358036	0.881691	11	80693666	80966405	-
1457393_at	Heatr6	HEAT repeat containing 6	2.83381	0.0228592	1.13094	11	83567966	83568691	+
1424547_at	Car10	carbonic anhydrase 10	3.15713	0.00936798	0.671658	11	92961411	93463063	+
1423669_at	Col1a1	collagen, type I, alpha 1	2.83264	0.00936798	0.538733	11	94797566	94813523	+
1455494_at	Col1a1	collagen, type I, alpha 1	2.5	0.031553	0.591935	11	94813937	94814360	+
1448825_at	Pdk2	pyruvate dehydrogenase kinase, isoenzyme 2	2.89361	0.0272566	0.830959	11	94887572	94902670	-
1433433_at	Myst2	MYST histone acetyltransferase 2	2.6391	0.031553	1.06553	11	95135572	95171558	-
1456378_s_at	Fbxl20	F-box and leucine-rich repeat protein 20	2.75426	0.0358036	1.12413	11	97950001	97950303	-
1421469_a_at	Stat5a	signal transducer and activator of transcription 5A	3.26526	0.0110253	0.904827	11	100721795	100746469	+
1455880_s_at	Becn1	beclin 1, autophagy related	3.78662	0.00485653	0.913192	11	101149576	101150082	-
1416464_at	Slc4a1	solute carrier family 4 (anion exchanger), member 1	4.79399	0.00485653	0.701691	11	102210078	102226587	-
1434502_x_at	Slc4a1	solute carrier family 4 (anion exchanger), member 1	3.92713	0.0138934	0.749909	11	102210141	102226451	-
1447783_x_at	Slc25a39	solute carrier family 25, member 39	2.83294	0.031553	0.933388	11	102264458	102264702	-
1438591_at	2610019A05Rik	RIKEN cDNA 2610019A05 gene	2.6934	0.0272566	1.13355	11	106046382	106047042	-
1437119_at	Ern1	Endoplasmic reticulum (ER) to nucleus signalling 1 (Ern1), mRNA	3.09535	0.0183857	0.89671	11	106255961	106258387	-
1451010_at	Nol11	nucleolar protein 11	2.34791	0.0228592	1.10113	11	107027659	107050686	-
1437393_at	Prkca	protein kinase C, alpha	4.26049	0.00485653	0.823248	11	107794689	107798259	-
1450945_at	Prkca	protein kinase C, alpha	2.45507	0.0400507	0.899047	11	107799317	108205242	-
1427205_x_at	Ccdc46	coiled-coil domain containing 46	4.06647	0.00485653	1.15294	11	108467542	108721928	+
1422555_s_at	Gna13	guanine nucleotide binding protein, alpha 13	2.31476	0.0358036	1.12425	11	109224159	109262040	+
1440879_at	Abca9	ATP-binding cassette, sub-family A (ABC1), member 9	2.66343	0.0183857	0.734914	11	109961807	109963222	-
1422256_at	Sstr2	somatostatin receptor 2	4.82796	0.00485653	0.788904	11	113480794	113487209	+
1426784_at	Trim47	tripartite motif-containing 47	2.88193	0.0110253	0.951851	11	115967128	115971542	-
1436865_at	Slc26a11	solute carrier family 26, member 11	2.80462	0.0358036	1.1485	11	119238564	119242393	+
1460274_at	Tex19.2	testis expressed gene 19.2	2.68425	0.0417656	1.14611	11	120977530	120979991	-
1451678_at	Narf	nuclear prelamin A recognition factor	4.59534	0.00936798	1.1112	11	121098549	121117163	+
1458366_at	Asxl2	Additional sex combs like 2 (Drosophila), mRNA (cDNA clone MGC:176101 IMAGE:9055752)	1.3566	0.0110253	0.940043	12	3427003	3427794	-
1434639_at	Klhl29	kelch-like 29 (Drosophila)	3.40397	0.00936798	0.865977	12	5085932	5087700	-
1443615_at	1110057K04Rik	RIKEN cDNA 1110057K04 gene	3.92774	0.00936798	1.13036	12	8288566	8289025	+
1423368_at	Laptm4a	lysosomal-associated protein transmembrane 4A	2.84136	0.0400507	1.12875	12	8928216	8945548	+
1457019_s_at	Rdh14	retinol dehydrogenase 14 (all-trans and 9-cis)	3.46084	0.00485653	0.820346	12	10399662	10399971	+
1420955_at	Vsnl1	visinin-like 1	2.54038	0.0400507	0.766557	12	11332050	11443433	-
1454806_at	Fam49a	family with sequence similarity 49, member B	2.38555	0.0400507	0.847169	12	12381636	12383352	+
1425452_s_at	Fam84a	family with sequence similarity 84, member A	5.28194	0.00485653	0.823289	12	14154658	14155752	-
1448835_at	E2f6	E2F transcription factor 6	3.17437	0.0183857	1.10184	12	16817774	16833558	+
1442979_at	---	---	2.45514	0.036866	1.09255	12	18007940	18008674	+
1452046_a_at	Ppp1cc	protein phosphatase 1, catalytic subunit, gamma isoform	3.04391	0.031553	1.0588	12	18371131	18372838	+
1453210_at	5730507C01Rik	RIKEN cDNA 5730507C01 gene	4.0917	0.0110253	1.17169	12	23754123	24653935	-
1422537_a_at	Id2	inhibitor of DNA binding 2	3.27786	0.0183857	0.870602	12	25778663	25780954	-
1435176_a_at	Id2	inhibitor of DNA binding 2	2.92211	0.0272566	0.842575	12	25778723	25779703	-
1424114_s_at	Lamb1-1	laminin B1 subunit 1	2.67068	0.0272566	0.836834	12	31950252	32014509	+
1450684_at	Etv1	ets variant gene 1	3.02146	0.0272566	0.866686	12	39506826	39594425	+
1435092_at	Arl4a	ADP-ribosylation factor-like 4A	2.49365	0.0400507	0.887159	12	40759867	40761746	-
1431429_a_at	Arl4a	ADP-ribosylation factor-like 4A	2.87086	0.0183857	0.920881	12	40762596	40763424	-
1416067_at	Ifrd1	interferon-related developmental regulator 1	3.20586	0.00936798	0.931514	12	40929715	40949760	-
1434539_at	Lrrn3	leucine rich repeat protein 3, neuronal	2.78103	0.0138934	0.888867	12	42178252	42179704	-
1440204_at	3110039M20Rik	RIKEN cDNA 3110039M20 gene	2.80429	0.0400507	0.824004	12	50491645	50508343	+
1422673_at	Prkd1	protein kinase D1	3.15958	0.0138934	0.842054	12	51442217	51750085	-
1447623_s_at	Prkd1	protein kinase D1	4.65389	0.00485653	0.745326	12	51442220	51442517	-
1448306_at	Nfkbia	nuclear factor of kappa light polypeptide gene enhancer in B-cells inhibitor, alpha	3.07639	0.0228592	0.895306	12	56590397	56593586	-
1454687_at	Lrfn5	leucine rich repeat and fibronectin type III domain containing 5	3.30065	0.00936798	0.814347	12	62944598	62959331	+
1417937_at	Dact1	dapper homolog 1, antagonist of beta-catenin (xenopus)	4.14114	0.00485653	0.873918	12	72410854	72421082	+
1429968_at	1200003C05Rik	RIKEN cDNA 1200003C05 gene	2.61053	0.0358036	1.22002	12	73186957	73188301	+
1443903_at	Ppm1a	PP alpha 2	4.20442	0.00485653	1.15323	12	73893486	73894562	+
1455085_at	1700086L19Rik	RIKEN cDNA 1700086L19 gene	3.66794	0.00485653	0.890222	12	75385371	75396937	+
1458286_at	RP23-43G12	RP23-43G12	2.95466	0.0228592	1.09813	12	87158144	87158481	-
1439629_at	Nrxn3	neurexin III	4.52556	0.00485653	1.21031	12	90089008	90089269	+
1455096_at	Flrt2	fibronectin leucine rich transmembrane protein 2	2.75284	0.0400507	0.900952	12	97022627	97023425	+
1441426_at	BC002230	BC002230	2.65686	0.036866	1.1151	12	101394403	101395118	-
1455571_x_at	Calm1	calmodulin 1	2.58966	0.0400507	0.934731	12	101445222	101445521	+
1426278_at	Ifi27	interferon, alpha-inducible protein 27	1.46587	0.0110253	0.934433	12	104680376	104681205	-
1441087_at	2810011L19Rik	RIKEN cDNA 2810011L19 gene	2.49056	0.0400507	0.868709	12	106621881	106622142	+
1458317_at	---	---	4.06621	0.00485653	1.13305	12	109773411	109773742	+
1442724_at	Dlk1	delta-like 1 homolog (Drosophila)	2.96765	0.031553	1.20612	12	110701009	110701546	+
1459167_at	Cdc42bpb	Cdc42bpb	3.25272	0.0183857	1.17164	12	112590218	112590846	-
1456846_at	EG382639	predicted gene, EG382639	3.65638	0.00485653	1.15058	12	113920360	113920958	+
1433678_at	Pld4	phospholipase D family, member 4	3.51267	0.00485653	0.867549	12	114005707	114007199	+
1435944_s_at	Cenpb	centromere protein B	3.10096	0.0215555	0.926792	12	114496964	114497232	-
1427351_s_at	Igh-6	immunoglobulin heavy chain 6 (heavy chain of IgM)	2.82151	0.0228592	0.877162	12	114658994	114659271	-
1421391_at	Vipr2	vasoactive intestinal peptide receptor 2	4.57534	0.00485653	1.20408	12	117316197	117384069	+
1447448_s_at	Klf6	Kruppel-like factor 6	2.62064	0.0358036	0.83503	13	5869238	5869639	+
1451804_a_at	Lrrc16a	leucine rich repeat containing 16A	3.80234	0.00936798	0.865182	13	24104529	24200446	-
1438778_at	---	---	2.81536	0.0358036	1.23945	13	28502135	28503180	-
1450968_at	Uqcrfs1	ubiquinol-cytochrome c reductase, Rieske iron-sulfur polypeptide 1	2.87142	0.031553	1.04527	13	30632144	30637200	-
1446417_at	Serpinb6a	Serpinb6a	2.98731	0.031553	1.24232	13	34020463	34021126	-
1427838_at	Tubb2a	tubulin, beta 2a	2.94942	0.031553	0.719671	13	34166153	34166639	+
1453004_at	Slc22a23	solute carrier family 22, member 23	2.62403	0.0272566	0.932571	13	34271039	34273976	-
1448929_at	F13a1	coagulation factor XIII, A1 subunit	3.01281	0.00485653	0.648296	13	36959046	36997927	-
1457436_at	Tbc1d7	TBC1 domain family, member 7	2.71247	0.0358036	1.12041	13	43260791	43260960	-
1455599_at	Gfod1	glucose-fructose oxidoreductase domain containing 1	2.72635	0.0272566	0.901028	13	43290608	43291725	-
1420487_at	Nol7	nucleolar protein 7	3.13829	0.0183857	0.857622	13	43493761	43498831	+
1450910_at	Cap2	CAP, adenylate cyclase-associated protein, 2 (yeast)	3.36622	0.00936798	0.792594	13	46597271	46745020	+
1423222_at	Cap2	CAP, adenylate cyclase-associated protein, 2 (yeast)	3.68364	0.00936798	0.808292	13	46597271	46745020	+
1455436_at	Diras2	DIRAS family, GTP-binding RAS-like 2	2.45044	0.031553	0.830548	13	52599730	52601257	-
1455672_s_at	Cplx2	complexin 2	2.81897	0.031553	0.929592	13	54484667	54485278	+
1436383_at	Cplx2	complexin 2	3.3356	0.00936798	0.862317	13	54484667	54485278	+
1419672_at	Spock1	sparc/osteonectin, cwcv and kazal-like domains proteoglycan 1	2.84629	0.0400507	0.79353	13	57527450	58009693	-
1452744_at	2210016F16Rik	RIKEN cDNA 2210016F16 gene	3.00766	0.0183857	1.10364	13	58482435	58487187	-
1420838_at	Ntrk2	neurotrophic tyrosine kinase, receptor, type 2	3.46189	0.00936798	0.908161	13	58907999	59034481	+
1446712_at	Ntrk2	neurotrophic tyrosine kinase, receptor, type 2	3.44307	0.00936798	0.891651	13	58940014	58940639	+
1435196_at	Ntrk2	neurotrophic tyrosine kinase, receptor, type 2	3.75891	0.0138934	0.882208	13	59036917	59038391	+
1453263_at	Mak10	MAK10 homolog, amino-acid N-acetyltransferase subunit, (S. cerevisiae)	3.11726	0.0138934	1.10567	13	59686674	59729345	+
1442627_at	---	---	2.29194	0.0215555	1.04296	13	61927372	62281388	+
1441345_at	C80143	expressed sequence C80143	4.55803	0.00485653	1.17478	13	62600214	62601362	-
1428853_at	Ptch1	patched homolog 1	3.15698	0.0138934	1.12746	13	63609470	63612421	-
1452418_at	1200016E24Rik	RIKEN cDNA 1200016E24 gene	4.18861	0.00485653	1.22033	13	68375457	68375884	-
1448295_at	LOC100045306 /// Med10	similar to mediator of RNA polymerase II transcription, subunit 10 homolog (NUT2, S. cerevisiae) /// mediator of RNA polymerase II transcription, subunit 10 homolog (NUT2, S. cerevisiae)	3.04098	0.031553	0.946859	13	69948734	69954982	+
1434275_at	Nkd2	naked cuticle 2 homolog (Drosophila)	3.54138	0.00936798	0.880529	13	73956011	73956780	-
1421396_at	Pcsk1	proprotein convertase subtilisin/kexin type 1	2.41991	0.0318807	0.859897	13	75227310	75270277	+
1450744_at	Ell2	elongation factor RNA polymerase II 2	3.2173	0.00936798	0.803011	13	75844968	75909804	+
1423577_at	Ankrd32	ankyrin repeat domain 32	3.84041	0.00936798	0.837456	13	77182311	77223646	-
1424852_at	Mef2c	myocyte enhancer factor 2C	2.9322	0.00485653	0.810151	13	83712764	83806683	+
1451507_at	Mef2c	myocyte enhancer factor 2C	3.72054	0.00485653	0.758908	13	83712764	83806683	+
1426476_at	Rasa1	RAS p21 protein activator 1	2.69344	0.0272566	0.934771	13	85354672	85429091	-
1433474_at	Edil3	EGF-like repeats and discoidin I-like domains 3	2.70682	0.0400507	0.840401	13	89461492	89462469	+
1427256_at	Vcan	versican	2.81789	0.0358036	0.905822	13	89794914	89881990	-
1424601_at	Xrcc4	X-ray repair complementing defective repair in Chinese hamster cells 4	2.47884	0.0183857	0.913376	13	89988452	90216699	-
1450061_at	Enc1	ectodermal-neural cortex 1	3.10224	0.0138934	0.923253	13	98011061	98022995	+
1420965_a_at	Enc1	ectodermal-neural cortex 1	3.86581	0.00485653	0.901556	13	98011061	98022995	+
1458056_at	Sfrs12	splicing factor, arginine/serine-rich 12	2.9793	0.0183857	1.46541	13	104551532	104552142	-
1451529_at	Sgtb	small glutamine-rich tetratricopeptide repeat (TPR)-containing, beta	2.96111	0.0138934	1.05363	13	104899832	104931937	+
1436876_at	Rgs7bp	regulator of G-protein signalling 7 binding protein	2.92131	0.031553	0.853985	13	105741135	105843202	-
1427005_at	Plk2	polo-like kinase 2 (Drosophila)	4.93126	0.00485653	0.881786	13	111185267	111191048	+
1422720_at	Isl1	ISL1 transcription factor, LIM/homeodomain	2.92854	0.00936798	0.845733	13	117088476	117099871	-
1436388_a_at	3830406C13Rik	RIKEN cDNA 3830406C13 gene	2.84015	0.0272566	0.82111	14	13130093	13134599	+
1434550_at	3830406C13Rik	RIKEN cDNA 3830406C13 gene	3.79186	0.00936798	0.778819	14	13134230	13135745	+
1418790_at	Fezf2	Fez family zinc finger 2	2.32749	0.0400507	0.855141	14	13174054	13178366	-
1442186_at	Atxn7	ataxin 7	2.59852	0.0272566	1.09724	14	14936528	14937455	+
1451245_at	Lrrc3b	leucine rich repeat containing 3B	3.60637	0.00485653	0.823104	14	16190028	16269019	-
1424358_at	Ube2e2	ubiquitin-conjugating enzyme E2E 2 (UBC4/5 homolog, yeast)	5.35622	0.00485653	0.886001	14	19405760	19720967	-
1456841_at	---	---	2.29906	0.036866	1.06516	14	19848240	19849174	+
1423516_a_at	Nid2	nidogen 2	3.14956	0.0183857	0.811818	14	20570486	20631009	+
1422126_a_at	Nudt13	nudix (nucleoside diphosphate linked moiety X)-type motif 13	3.45586	0.016317	0.882491	14	21113932	21135981	+
1458408_at	Samd8	sterile alpha motif domain containing 8	2.73156	0.031553	1.33195	14	22614224	22615479	+
1454280_at	4931406H21Rik	RIKEN cDNA 4931406H21 gene	2.38352	0.031553	1.2205	14	26406030	26413422	-
1419225_at	Cacna2d3	calcium channel, voltage-dependent, alpha2/delta subunit 3	2.98451	0.0358036	0.885756	14	29718113	30535050	-
1436605_at	Tkt	transketolase	3.45664	0.00936798	0.90097	14	31387176	31387788	+
1450199_a_at	Stab1	stabilin 1	3.49227	0.00485653	0.799571	14	31952197	31981760	-
1444346_at	Sh3bp5	SH3-domain binding protein 5 (BTK-associated)	2.64651	0.036866	1.08142	14	32248105	32249009	-
1456099_at	D930017J03Rik	RIKEN cDNA D930017J03 gene	3.55355	0.0138934	1.38706	14	52706226	52706773	-
1427439_s_at	Prmt5	protein arginine N-methyltransferase 5	4.32041	0.00485653	1.13253	14	55126468	55136220	-
1451559_a_at	Dhrs4	dehydrogenase/reductase (SDR family) member 4	2.63821	0.0358036	0.88993	14	56097633	56109177	+
1436420_a_at	Ipo4	importin 4	3.06331	0.0183857	0.901602	14	56244576	56245018	-
1445811_at	Nedd8	Nedd8	3.57494	0.0228592	1.15954	14	56286636	56287233	-
1427755_at	Mcpt-ps1	mast cell protease, pseudogene 1	3.20893	0.00485653	0.954187	14	56568645	56571187	-
1452970_at	Zmym2	zinc finger, MYM-type 2	2.90205	0.0183857	1.04244	14	57539519	57580328	+
1423271_at	Gjb2	gap junction protein, beta 2	2.79354	0.0138934	0.742995	14	57717441	57723551	-
1448397_at	Gjb6	gap junction protein, beta 6	4.47821	0.00485653	0.625159	14	57742139	57752439	-
1458632_at	Dpysl2	Dpysl2	3.58308	0.0138934	1.34575	14	67451964	67452425	-
1417750_a_at	Slc25a37	solute carrier family 25, member 37	5.80638	0.00485653	0.678974	14	69859904	69903160	-
1433716_x_at	Gfra2	glial cell line derived neurotrophic factor family receptor alpha 2	2.99579	0.031553	0.803195	14	71379206	71379646	+
1434894_at	Zc3h13	zinc finger CCCH type containing 13	3.6022	0.0138934	0.922437	14	75737206	75744343	+
1425742_a_at	Tsc22d1	TSC22 domain family, member 1	3.05916	0.00936798	0.954955	14	76815595	76907569	+
1446757_at	Sugt1	Sugt1	2.55973	0.0138934	1.11254	14	80011448	80011909	+
1447825_x_at	Pcdh8	protocadherin 8	2.90654	0.0272566	0.897764	14	80166591	80166830	-
1436920_at	Pcdh17	protocadherin 17	2.81154	0.0400507	0.606037	14	84933320	84934510	+
1453070_at	Pcdh17	protocadherin 17	3.91254	0.0138934	0.667737	14	84935160	84937372	+
1451021_a_at	Klf5	Kruppel-like factor 5	5.54269	0.00485653	0.70306	14	99697916	99712626	+
1434025_at	---	---	5.24787	0.00485653	0.755958	14	99712667	99714204	+
1435292_at	Tbc1d4	TBC1 domain family, member 4	3.6405	0.00485653	0.827733	14	101841576	101843380	-
1434881_s_at	Kctd12	potassium channel tetramerisation domain containing 12	4.27888	0.00485653	0.756063	14	103375797	103379975	-
1459223_at	B930095G15Rik	RIKEN cDNA B930095G15 gene	3.05155	0.0138934	0.876341	14	121652495	121653192	+
1452280_at	Farp1	FERM, RhoGEF (Arhgef) and pleckstrin domain protein 1 (chondrocyte-derived)	4.79187	0.00485653	0.91636	14	121667146	121682966	+
1451405_at	Pcca	propionyl-Coenzyme A carboxylase, alpha polypeptide	4.47413	0.00485653	0.870211	14	122933555	123289166	+
1420498_a_at	Dab2	disabled homolog 2 (Drosophila)	2.5292	0.0138934	0.753824	15	6336600	6389598	+
1423805_at	Dab2	disabled homolog 2 (Drosophila)	2.74262	0.00936798	0.717541	15	6366803	6390717	+
1429693_at	Dab2	disabled homolog 2 (Drosophila)	3.44951	0.00485653	0.788829	15	6376188	6377817	+
1443992_at	Nipbl	Nipped-B homolog (Drosophila)	5.67818	0.00485653	0.693571	15	8239821	8240679	-
1453576_at	Nipbl	Nipped-B homolog (Drosophila)	10.2388	0.00485653	0.609295	15	8240482	8257967	-
1437158_at	Nipbl	Nipped-B homolog (Drosophila)	8.48669	0.00485653	0.656099	15	8288874	8300819	-
1430309_at	Nipbl	Nipped-B homolog (Drosophila)	3.12537	0.0138934	0.694464	15	8309158	8394463	-
1442103_at	Nipbl	Nipped-B homolog (Drosophila)	7.02165	0.00485653	0.600297	15	8310288	8310956	-
1440690_at	Nipbl	---	6.8443	0.00485653	0.574536	15	8336192	8336818	-
1447408_at	Nipbl	---	7.41191	0.00485653	0.490805	15	8373780	8374201	-
1452031_at	Slc1a3	solute carrier family 1 (glial high affinity glutamate transporter), member 3	2.82863	0.031553	0.876922	15	8584125	8660740	-
1455707_at	Ranbp3l	RAN binding protein 3-like	2.61376	0.0183857	0.916433	15	8996374	8997084	+
1437287_at	1110020G09Rik	RIKEN cDNA 1110020G09 gene	2.45912	0.0400507	1.06485	15	9033082	9040253	+
1441030_at	Rai14	retinoic acid induced 14	2.76957	0.0272566	0.759371	15	10619043	10619695	-
1417208_at	Amacr	alpha-methylacyl-CoA racemase	5.91879	0.00485653	0.68127	15	10911510	10925361	+
1435184_at	Npr3	natriuretic peptide receptor 3	3.5764	0.00936798	0.707776	15	11769641	11771369	-
1449552_at	Zfr	zinc finger RNA binding protein	3.5587	0.0138934	0.857515	15	12047607	12115438	+
1442257_at	Cdh6	Cdh6	3.59541	0.00936798	0.798985	15	12958453	12959124	-
1459702_at	Cdh6	Cdh6	6.02013	0.00485653	0.763636	15	13079962	13080310	-
1455947_at	Mar11	membrane-associated ring finger (C3HC4) 11	2.88056	0.0228592	0.8626	15	26239338	26339328	+
1456220_at	Fbxl7	F-box and leucine-rich repeat protein 7	3.53233	0.0228592	0.892279	15	26470209	26470864	-
1457966_at	Fbxl7	F-box and leucine-rich repeat protein 7	2.72949	0.0358036	0.855584	15	26584261	26584691	-
1457492_at	Trio	Triple functional domain (PTPRF interacting), mRNA (cDNA clone IMAGE:4920714)	3.40517	0.0138934	1.35075	15	27767413	27767994	-
1447552_s_at	Ctnnd2	Ctnnd2	2.8075	0.0466647	0.867495	15	30116253	30116576	+
1438891_at	Ctnnd2	Ctnnd2	4.71363	0.00936798	0.620712	15	30411441	30411805	+
1457154_at	March6	March6	4.01961	0.00485653	1.27794	15	31402547	31403541	-
1428683_at	Fam173b	family with sequence similarity 173, member B	3.53736	0.0183857	0.794511	15	31533201	31547295	+
1429027_at	0610007N19Rik	RIKEN cDNA 0610007N19 gene	5.45622	0.00485653	0.780795	15	32170319	32174417	-
1446772_at	Sema5a	sema domain, seven thrombospondin repeats (type 1 and type 1-like), transmembrane domain (TM) and short cytoplasmic domain, (semaphorin) 5A	4.7346	0.00485653	0.583441	15	32179150	32179759	+
1434776_at	Sema5a	sema domain, seven thrombospondin repeats (type 1 and type 1-like), transmembrane domain (TM) and short cytoplasmic domain, (semaphorin) 5A	6.35178	0.00485653	0.652745	15	32623489	32626096	+
1417012_at	Sdc2	syndecan 2	2.6122	0.0400507	0.780029	15	32850477	32964690	+
1416148_at	Laptm4b	lysosomal-associated protein transmembrane 4B	5.98747	0.00936798	1.40775	15	34167780	34214057	+
1438365_x_at	Laptm4b	lysosomal-associated protein transmembrane 4B	6.18603	0.00485653	1.37487	15	34213713	34214050	+
1436915_x_at	Laptm4b	lysosomal-associated protein transmembrane 4B	5.55325	0.00485653	1.45177	15	34213740	34214053	+
1416103_at	Ywhaz	tyrosine 3-monooxygenase/tryptophan 5-monooxygenase activation protein, zeta polypeptide	4.40001	0.00936798	1.4098	15	36711915	36712401	+
1452968_at	Cthrc1	collagen triple helix repeat containing 1	3.11816	0.0183857	0.642864	15	38908477	38918665	+
1440908_at	D030063E12	hypothetical protein D030063E12	4.77452	0.00485653	0.799109	15	38922800	38924796	-
1439066_at	Angpt1	angiopoietin 1	3.9796	0.00485653	0.814169	15	42256212	42257118	-
1446656_at	Angpt1	angiopoietin 1	3.07044	0.0272566	0.872685	15	42452118	42452753	-
1455893_at	Rspo2	R-spondin 2 homolog (Xenopus laevis)	3.612	0.00485653	0.789586	15	42852334	42853245	-
1434286_at	Trps1	trichorhinophalangeal syndrome I (human)	3.33901	0.0138934	0.868521	15	50486297	50489279	-
1443161_at	Trps1	trichorhinophalangeal syndrome I (human)	3.60847	0.0138934	0.75619	15	50605443	50606112	-
1434528_at	Aard	alanine and arginine rich domain containing protein	2.70663	0.0358036	0.838693	15	51876632	51877269	+
1446972_at	D15Wsu126e	DNA segment, Chr 15, Wayne State University 126, expressed	3.8114	0.00485653	1.64893	15	53140241	53140809	-
1432489_a_at	Wdyhv1	WDYHV motif containing 1	2.56815	0.0358036	1.13168	15	57972964	57986880	+
1446284_at	Mtss1	metastasis suppressor 1	2.97429	0.0358036	1.47855	15	58871386	58872064	-
1434301_at	D330050I23Rik	RIKEN cDNA D330050I23 gene	2.8167	0.0228592	0.837595	15	60650548	60653990	-
1424942_a_at	Myc	myelocytomatosis oncogene	6.42947	0.00485653	0.786792	15	61818976	61821802	+
1435957_at	B830032F12	hypothetical protein B830032F12	5.82641	0.00485653	0.829999	15	65817942	65818883	-
1449289_a_at	B2m	beta-2 microglobulin	3.24344	0.0138934	0.8795	15	66471301	66475958	+
1456174_x_at	Ndrg1	N-myc downstream regulated gene 1	5.27228	0.00485653	0.631125	15	66760879	66761127	-
1450977_s_at	Ndrg1	N-myc downstream regulated gene 1	3.09611	0.00936798	0.836165	15	66760882	66801201	-
1423413_at	Ndrg1	N-myc downstream regulated gene 1	4.29949	0.00936798	0.669764	15	66760882	66801201	-
1450976_at	Ndrg1	N-myc downstream regulated gene 1	4.53012	0.00485653	0.779616	15	66760882	66801201	-
1420760_s_at	Ndrg1	N-myc downstream regulated gene 1	5.26731	0.00485653	0.718834	15	66760883	66801183	-
1453317_a_at	Khdrbs3	KH domain containing, RNA binding, signal transduction associated 3	3.19602	0.0183857	0.906498	15	68758894	68931641	+
1418181_at	Ptp4a3	protein tyrosine phosphatase 4a3	3.08526	0.0272566	0.880948	15	73579678	73589150	+
1454870_x_at	Gpr172b	G protein-coupled receptor 172B	3.0498	0.0228592	0.847022	15	76371482	76371820	+
1437381_x_at	Gpr172b	G protein-coupled receptor 172B	3.44131	0.0183857	0.888872	15	76371556	76371818	+
1439451_x_at	Gpr172b	G protein-coupled receptor 172B	2.6611	0.0400507	0.874438	15	76371589	76371818	+
1452724_at	Ppp1r16a	protein phosphatase 1, regulatory (inhibitor) subunit 16A	4.52938	0.00936798	1.07887	15	76523237	76525349	+
1451369_at	Commd5	COMM domain containing 5	2.60079	0.031553	0.888061	15	76730334	76732027	+
1424167_a_at	Pmm1	phosphomannomutase 1	2.94075	0.031553	0.927307	15	81781537	81791293	-
1421938_at	Serhl	serine hydrolase-like	2.84654	0.0318807	0.912891	15	82930642	82953175	+
1433701_at	Mpped1	metallophosphoesterase domain containing 1	3.0435	0.0183857	0.822275	15	83627011	83688910	+
1455515_at	1810041L15Rik	RIKEN cDNA 1810041L15 gene	4.46576	0.00485653	0.878246	15	84209634	84210400	-
1429440_at	1810041L15Rik	RIKEN cDNA 1810041L15 gene	5.93851	0.00485653	0.853228	15	84210459	84213975	-
1439140_at	Ttll8	tubulin tyrosine ligase-like family, member 8	1.21092	0.016317	0.950163	15	88720755	88721923	-
1435387_at	Slc2a13	solute carrier family 2 (facilitated glucose transporter), member 13	3.40889	0.00936798	0.860326	15	91098121	91099755	-
1452249_at	Prickle1	prickle like 1 (Drosophila)	2.93249	0.0138934	0.82962	15	93329541	93333844	-
1423561_at	Nell2	NEL-like 2 (chicken)	3.27222	0.0183857	0.870477	15	95049854	95359321	-
1426525_at	1700124K17Rik /// Arid2	RIKEN cDNA 1700124K17 gene /// AT rich interactive domain 2 (ARID, RFX-like)	2.72293	0.031553	1.09607	15	96199809	96232910	+
1435881_at	Pcbp2	poly(rC) binding protein 2	3.22672	0.00485653	0.922719	15	102329263	102330458	+
1422605_at	Ppp1r1a	protein phosphatase 1, regulatory (inhibitor) subunit 1A	4.27676	0.00485653	0.886378	15	103360710	103368406	-
1437661_at	AU021092	expressed sequence AU021092	3.94478	0.00936798	1.16328	16	5211873	5222388	-
1438249_at	Usp7	ubiquitin specific peptidase 7	4.77044	0.00485653	1.26155	16	8696188	8696777	-
1434638_at	Grin2a	Grin2a	3.52082	0.0228592	0.901718	16	9567990	9568505	-
1456995_at	2700045P11Rik	PREDICTED: Mus musculus RIKEN cDNA 2700045P11 gene, transcript variant 2 (2700045P11Rik), mRNA	3.30193	0.0267682	0.92263	16	12269481	12270042	+
1459270_at	Abcc1	Abcc1	2.483	0.0400507	1.08981	16	14440453	14440980	+
1452234_s_at	Tmem191c	transmembrane protein 191C	3.74645	0.0183857	1.14563	16	17276434	17278756	+
1436950_at	Crkl	v-crk sarcoma virus CT10 oncogene homolog (avian)-like	2.61398	0.0400507	1.05314	16	17485611	17487526	+
1416822_at	Dgcr14	DiGeorge syndrome critical region gene 14	2.79289	0.0358036	0.947941	16	17901114	17911434	-
1441391_at	---	ambiguous	2.97816	0.0183857	0.904202	16	18503001	18503493	+
1417304_at	Chrd	chordin	2.54867	0.031553	0.933481	16	20733200	20742455	+
1417954_at	Sst	somatostatin	7.83195	0.00485653	0.738923	16	23889658	23890997	-
1436432_at	B230343J05Rik	RIKEN cDNA B230343J05 gene	2.81925	0.0110253	0.927187	16	28158623	28160118	-
1446285_at	Atp13a3	Atp13a3	3.18762	0.036866	1.12065	16	30364704	30364991	-
1451174_at	Lrrc33	leucine rich repeat containing 33	2.79045	0.0183857	0.843148	16	32142873	32165579	-
1452661_at	Tfrc	transferrin receptor	3.10999	0.0400507	0.88532	16	32630179	32632876	+
1443199_at	Lrch3	Leucine-rich repeats and calponin homology (CH) domain containing 3, mRNA (cDNA clone MGC:189910 IMAGE:9088097)	4.1661	0.00485653	1.194	16	32987521	32988031	+
1441701_at	Zfp148	Zfp148	2.21085	0.0417656	1.12541	16	33393689	33393907	+
1455483_at	Zfp148	zinc finger protein 148	2.88679	0.031553	0.935278	16	33501474	33502947	+
1423537_at	Gap43	growth associated protein 43	2.63896	0.0272566	0.896781	16	42248554	42340622	-
1417319_at	Pvrl3	poliovirus receptor-related 3	2.45831	0.0228592	0.878503	16	46446955	46497009	-
1449507_a_at	Cd47	CD47 antigen (Rh-related antigen, integrin-associated signal transducer)	2.93482	0.0272566	0.90732	16	49855753	49911859	+
1419554_at	Cd47	CD47 antigen (Rh-related antigen, integrin-associated signal transducer)	3.48512	0.00485653	0.890052	16	49855753	49911859	+
1428187_at	Cd47	CD47 antigen (Rh-related antigen, integrin-associated signal transducer)	3.83164	0.00485653	0.876743	16	49914032	49915123	+
1437467_at	Alcam	activated leukocyte cell adhesion molecule	4.48673	0.00936798	0.727558	16	52249108	52251098	-
1437466_at	Alcam	activated leukocyte cell adhesion molecule	6.07883	0.00485653	0.698192	16	52249108	52251098	-
1426300_at	Alcam	activated leukocyte cell adhesion molecule	4.28967	0.00485653	0.722173	16	52250638	52453040	-
1426301_at	Alcam	activated leukocyte cell adhesion molecule	5.20569	0.00485653	0.694169	16	52250638	52453040	-
1446720_at	Alcam	activated leukocyte cell adhesion molecule	2.86863	0.0358036	0.75796	16	52261222	52261610	-
1447040_at	Alcam	activated leukocyte cell adhesion molecule	4.56375	0.00485653	0.670017	16	52397215	52397592	-
1443086_at	Alcam	activated leukocyte cell adhesion molecule	3.85644	0.00485653	0.754326	16	52449719	52450376	-
1434384_at	Nrip1	nuclear receptor interacting protein 1	2.44572	0.0272566	0.937453	16	76287636	76289654	-
1421592_at	Ncam2	neural cell adhesion molecule 2	2.51279	0.0138934	1.06093	16	81201069	81597985	+
1431416_a_at	Jam2	junction adhesion molecule 2	3.46789	0.0138934	1.16103	16	84774524	84810230	+
1422561_at	Adamts5 /// LOC100048332	a disintegrin-like and metallopeptidase (reprolysin type) with thrombospondin type 1 motif, 5 (aggrecanase-2) /// similar to a disintegrin-like and metalloprotease (reprolysin type) with thrombospondin type 1 motif, 5 (aggrecanase-2)	2.86183	0.0228592	0.848225	16	85861605	85900597	-
1427676_a_at	Grik1	glutamate receptor, ionotropic, kainate 1	3.04957	0.00485653	0.783448	16	87896115	88290490	-
1442574_at	AC131691.4	AC131691.4	3.8296	0.00936798	1.11027	16	91715316	91715882	+
1449904_at	Dopey2	dopey family member 2	4.40457	0.0110253	1.18983	16	93712222	93740409	+
1425607_at	Hlcs	holocarboxylase synthetase (biotin- [propriony-Coenzyme A-carboxylase (ATP-hydrolysing)] ligase)	2.43405	0.0138934	1.06791	16	94350798	94509535	-
1445640_at	Hlcs	holocarboxylase synthetase (biotin- [propriony-Coenzyme A-carboxylase (ATP-hydrolysing)] ligase)	3.0542	0.0272566	1.17743	16	94439117	94439567	-
1447691_x_at	Dscr3	Dscr3	1.59889	0.0110253	0.942932	16	94719401	94748041	-
1428397_at	B3galt5	UDP-Gal:betaGlcNAc beta 1,3-galactosyltransferase, polypeptide 5	4.89477	0.00485653	1.15237	16	96538452	96541410	+
1460214_at	Pcp4	Purkinje cell protein 4	4.25615	0.00485653	0.773711	16	96689373	96747400	+
1420146_at	Tiam2	T-cell lymphoma invasion and metastasis 2	2.79446	0.0272566	0.876707	17	3519238	3519606	+
1453321_at	Fndc1	fibronectin type III domain containing 1	3.92194	0.00485653	0.832009	17	7931444	7949260	-
1435131_at	Zfp13	zinc finger protein 13	2.65145	0.0358036	0.90149	17	23712804	23713244	-
1428405_at	Hcfc1r1	host cell factor C1 regulator 1 (XPO1-dependent)	2.98653	0.00485653	0.888011	17	23810574	23812491	+
1437470_at	Pknox1	Pbx/knotted 1 homeobox	4.27781	0.00485653	1.09719	17	31743383	31744638	+
1421965_s_at	Notch3	Notch gene homolog 3 (Drosophila)	2.91744	0.0272566	1.09754	17	32257629	32303797	-
1424888_at	March2	March2	2.77792	0.0358036	0.929638	17	33828460	33855615	-
1437441_at	AA388235	expressed sequence AA388235	1.49003	0.0110253	0.920893	17	34118437	34122296	+
1418302_at	Ppt2	palmitoyl-protein thioesterase 2	4.16518	0.00485653	1.11762	17	34753607	34764085	-
1418204_s_at	Aif1	allograft inflammatory factor 1	2.9949	0.00936798	0.899255	17	35307930	35310223	-
1435820_x_at	Ddr1	discoidin domain receptor family, member 1	3.89463	0.00936798	1.10645	17	35818512	35823458	-
1419311_at	Trim10	tripartite motif-containing 10	3.22776	0.00485653	0.817015	17	37006461	37014778	+
1453598_at	3110082D06Rik	RIKEN cDNA 3110082D06 gene	3.14278	0.00936798	0.895345	17	42452895	42454411	+
1429007_at	Slc35b2	solute carrier family 35, member B2	2.86181	0.0183857	0.847212	17	45700917	45703004	+
1416810_at	Mea1	male enhanced antigen 1	3.00619	0.0138934	0.909704	17	46818564	46820189	+
1417422_at	Gnmt	glycine N-methyltransferase	2.48626	0.0272566	1.07574	17	46862612	46866114	-
1453037_at	Usp49	Usp49	3.67017	0.0138934	1.07865	17	47822806	47823710	+
1434819_at	St6gal2	beta galactoside alpha 2,6 sialyltransferase 2	2.72163	0.0228592	0.843674	17	55653331	55653879	+
1448647_at	Man2a1	mannosidase 2, alpha 1	2.93083	0.0183857	0.876188	17	64950988	65104450	+
1422541_at	Ptprm	protein tyrosine phosphatase, receptor type, M	3.04433	0.0272566	0.867249	17	67016187	67703727	-
1452836_at	Lpin2	lipin 2	2.6129	0.031553	0.937039	17	71596160	71599158	+
1449987_at	Alk	anaplastic lymphoma kinase	2.57921	0.0400507	0.87264	17	72218311	72953167	-
1426231_at	Vit	vitrin	3.88394	0.00485653	1.20506	17	78907462	79026749	+
1450700_at	Cdc42ep3	CDC42 effector protein (Rho GTPase binding) 3	2.51875	0.0358036	0.91091	17	79733053	79754431	-
1438345_at	Arl6ip2	Arl6ip2	3.18738	0.0228592	0.590713	17	80261502	80262139	-
1451034_at	Zfp36l2	zinc finger protein 36, C3H type-like 2	2.87871	0.0400507	0.871992	17	84585332	84587285	-
1449956_at	Prkce	protein kinase C, epsilon	3.09584	0.0228592	0.75207	17	86567513	87054350	+
1442609_at	Prkce	protein kinase C, epsilon	3.22909	0.0138934	0.892661	17	86578942	86579604	+
1437861_s_at	Prkce	protein kinase C, epsilon	2.8237	0.0228592	0.803666	17	87053932	87055380	+
1452878_at	Prkce	protein kinase C, epsilon	3.05991	0.00936798	0.832308	17	87055374	87057259	+
1421172_at	Adam12	a disintegrin and metallopeptidase domain 12 (meltrin alpha)	2.55546	0.0400507	0.85104	17	91947478	91951682	+
1421171_at	Adam12	a disintegrin and metallopeptidase domain 12 (meltrin alpha)	2.86956	0.0138934	0.855661	17	91947478	91951682	+
1423427_at	Adcyap1	adenylate cyclase activating polypeptide 1	3.07194	0.0228592	0.872371	17	93598360	93605106	+
1448484_at	Amd-ps3 /// Amd1 /// Amd2	S-adenosylmethionine decarboxylase, pseudogene 3 /// S-adenosylmethionine decarboxylase 1 /// S-adenosylmethionine decarboxylase 2	2.92997	0.0272566	0.944375	17	95202540	95205609	+
1460694_s_at	Svil	supervillin	2.64076	0.00936798	0.86739	18	5092842	5119286	+
1418926_at	Zeb1	zinc finger E-box binding homeobox 1	3.07129	0.0138934	0.929813	18	5591871	5774909	+
1419693_at	Colec12	collectin sub-family member 12	2.38899	0.031553	0.81938	18	9707642	9877993	+
1457206_at	Zfp521	Zfp521	2.82376	0.0318807	1.08764	18	14059048	14059694	-
1445765_at	9430011C21Rik	RIKEN cDNA 9430011C21 gene	2.70874	0.0358036	1.35835	18	16850862	16851982	-
1442553_at	Mapre2	microtubule-associated protein, RP/EB family, member 2	4.11756	0.00485653	1.31768	18	23963847	23964560	+
1426895_at	Zfp191	zinc finger protein 191	2.48957	0.0400507	1.06392	18	24169115	24172046	-
1428189_at	5730494M16Rik	RIKEN cDNA 5730494M16 gene	2.99099	0.0138934	0.934332	18	25296717	25327529	-
1441960_x_at	5730494M16Rik	RIKEN cDNA 5730494M16 gene	3.04906	0.0272566	0.908634	18	25297106	25297304	-
1426929_at	Brunol4	bruno-like 4, RNA binding protein (Drosophila)	2.65179	0.0358036	0.887806	18	25636132	25912658	-
1415845_at	Syt4	synaptotagmin IV	3.13371	0.0138934	0.881098	18	31597456	31603920	-
1426167_a_at	Camk4	calcium/calmodulin-dependent protein kinase IV	2.75125	0.031553	0.866208	18	33341655	33344993	+
1439843_at	Camk4	calcium/calmodulin-dependent protein kinase IV	3.16731	0.00485653	0.748236	18	33354388	33355417	+
1429240_at	Stard4	StAR-related lipid transfer (START) domain containing 4	2.4188	0.0400507	1.10053	18	33361132	33363816	-
1442897_at	Fam13b	family with sequence similarity 13, member B	2.61092	0.0272566	1.13781	18	34655290	34655905	-
1449527_at	Pcdhb7	protocadherin beta 7	4.53452	0.00485653	0.77347	18	37501355	37504864	+
1441358_at	Pcdhb16	protocadherin beta 16	4.45451	0.00936798	0.733727	18	37640271	37641262	+
1441994_at	Pcdhb16	protocadherin beta 16	5.78635	0.00485653	0.597934	18	37641736	37642347	+
1448933_at	Pcdhb17	protocadherin beta 17	7.55165	0.00485653	0.490782	18	37644672	37647944	+
1420443_at	Pcdhb19	protocadherin beta 19	3.97315	0.0110253	0.833119	18	37656644	37659487	+
1449583_at	Pcdhb20	protocadherin beta 20	6.63274	0.00485653	0.569647	18	37663917	37667476	+
1420422_at	Pcdhb21	protocadherin beta 21	6.96407	0.00485653	0.576924	18	37673276	37676017	+
1438106_at	Pcdhb22	protocadherin beta 22	2.39837	0.0110253	0.836374	18	37677301	37677975	+
1418941_at	Pcdhb22	protocadherin beta 22	6.4945	0.00485653	0.607164	18	37678006	37681073	+
1441164_at	Arhgap26	Arhgap26	2.5051	0.0318807	0.927527	18	39225152	39225913	+
1421867_at	Nr3c1	nuclear receptor subfamily 3, group C, member 1	3.9003	0.00485653	0.867038	18	39570210	39649534	-
1422353_at	Pou4f3	POU domain, class 4, transcription factor 3	2.88515	0.0267682	0.893166	18	42554296	42555657	+
1436552_at	Jakmip2	janus kinase and microtubule interacting protein 2	3.32212	0.00936798	0.853052	18	43691184	43697375	-
1448927_at	Kcnn2	potassium intermediate/small conductance calcium-activated channel, subfamily N, member 2	5.64997	0.00485653	0.741088	18	45719125	45845497	+
1419023_x_at	Eno1	enolase 1, alpha non-neuron	2.9587	0.0138934	1.06547	18	48206300	48208032	+
1439485_at	Zfp608	zinc finger protein 608	7.36509	0.00485653	1.14994	18	55047700	55048400	-
1442050_at	Zfp608	zinc finger protein 608	3.1479	0.0183857	1.21788	18	55048280	55051517	-
1442056_at	Zfp608	zinc finger protein 608	2.75402	0.0358036	1.24489	18	55137945	55138436	-
1436614_at	March3	March3	3.16729	0.0272566	0.817022	18	56934801	56935216	-
1443249_at	March3	March3	2.53768	0.0358036	0.88501	18	57037215	57037739	-
1441554_at	Chsy3	chondroitin sulfate synthase 3	2.8133	0.0272566	0.818223	18	59341078	59341606	+
1428367_at	Ndst1	N-deacetylase/N-sulfotransferase (heparan glucosaminyl) 1	3.32696	0.0138934	0.883013	18	60844145	60848758	-
1423600_a_at	Tcof1	Treacher Collins Franceschetti syndrome 1, homolog	2.93818	0.0358036	0.824735	18	60974195	61008614	-
1423601_s_at	Tcof1	Treacher Collins Franceschetti syndrome 1, homolog	4.44643	0.00485653	0.831716	18	60974195	61008614	-
1455469_at	Slc6a7	solute carrier family 6 (neurotransmitter transporter, L-proline), member 7	2.51901	0.0400507	0.897952	18	61155027	61155535	-
1419873_s_at	Csf1r	colony stimulating factor 1 receptor	2.41434	0.0138934	0.896778	18	61290364	61290787	+
1419872_at	Csf1r	colony stimulating factor 1 receptor	2.95208	0.00936798	0.826106	18	61290364	61290787	+
1443950_at	Hmgxb3	HMG box domain containing 3	2.8578	0.0183857	1.16828	18	61309131	61309687	-
1430529_at	Csnk1a1	casein kinase 1, alpha 1	2.44775	0.031553	1.16772	18	61714880	61717885	+
1422509_at	U2af1	U2 small nuclear ribonucleoprotein auxiliary factor (U2AF) 1	3.64771	0.0138934	1.2336	18	64771251	64772175	-
1458530_at	Zfp532	Zfp532	3.03993	0.0228592	1.12322	18	65794426	65795356	+
1444037_at	Lman1	lectin, mannose-binding, 1	2.48665	0.0215555	0.94971	18	66160202	66160870	-
1460733_at	Unc119b	unc-119 homolog B (C. elegans)	2.78594	0.0358036	1.06164	18	67227428	67228818	-
1441372_at	5930405F01Rik	RIKEN cDNA 5930405F01 gene	3.04675	0.0138934	0.797053	18	68107914	68108721	+
1442504_at	---	---	2.95118	0.031553	0.934128	18	68373898	68374669	+
1452343_at	D18Ertd653e	DNA segment, Chr 18, ERATO Doi 653, expressed	3.05371	0.00485653	0.882877	18	68386927	68415216	+
1440106_at	Tcf4	Tcf4	2.58782	0.031553	1.33245	18	69759722	69760348	+
1459493_at	Setbp1	Setbp1	2.52979	0.0400507	1.26936	18	79083282	79083877	-
1452386_at	Sall3	sal-like 3 (Drosophila)	2.7848	0.0272566	1.14314	18	81165946	81171364	-
1425132_at	Neto1	neuropilin (NRP) and tolloid (TLL)-like 1	3.08408	0.0228592	0.837017	18	86564349	86670670	+
1456283_at	Neto1	neuropilin (NRP) and tolloid (TLL)-like 1	2.69019	0.0183857	0.8154	18	86670641	86672021	+
1434779_at	Cbln2	cerebellin 2 precursor protein	6.30081	0.00485653	0.787841	18	86886779	86887675	+
1453303_at	4833417J20Rik	RIKEN cDNA 4833417J20 gene	2.62472	0.016317	0.949492	19	3386256	3387997	+
1423881_at	Saps3	SAPS domain family, member 3	3.08059	0.031553	1.06107	19	3454927	3575720	-
1442277_at	Chka	choline kinase alpha	2.9993	0.031553	1.1944	19	3865264	3865873	+
1416383_a_at	Pcx	pyruvate carboxylase	3.23497	0.0183857	0.935029	19	4594321	4621753	+
1448257_at	Slc29a2	solute carrier family 29 (nucleoside transporters), member 2	2.75308	0.0183857	0.893219	19	5024070	5031971	+
1418049_at	Ltbp3	latent transforming growth factor beta binding protein 3	2.73904	0.0228592	0.888871	19	5742126	5758627	+
1438312_s_at	Ltbp3	latent transforming growth factor beta binding protein 3	4.40775	0.00485653	0.84056	19	5758232	5758823	+
1452378_at	Malat1	metastasis associated lung adenocarcinoma transcript 1 (non-coding RNA)	2.84007	0.031553	1.34998	19	5799964	5802329	-
1416010_a_at	Ehd1	EH-domain containing 1	2.68152	0.0272566	0.884277	19	6276967	6300096	+
1450694_at	Fkbp2	FK506 binding protein 2	3.15036	0.0138934	0.900274	19	7052226	7053993	-
1452615_s_at	Trpt1	tRNA phosphotransferase 1	3.66587	0.00936798	0.923994	19	7070852	7073536	+
1417072_at	Slc22a6	solute carrier family 22 (organic anion transporter), member 6	2.91609	0.00936798	0.793029	19	8692511	8701013	+
1448771_a_at	Fth1	ferritin heavy chain 1	3.6004	0.00936798	0.944237	19	10057214	10059583	+
1428391_at	Rab3il1	RAB3A interacting protein (rabin3)-like 1	2.31975	0.0400507	0.900292	19	10092717	10110266	+
1418773_at	Fads3	fatty acid desaturase 3	3.11329	0.00936798	0.899766	19	10116059	10133511	+
1460081_at	Syt7	synaptotagmin VII	3.00096	0.0272566	0.853895	19	10525433	10525770	+
1436545_at	Dtx4	deltex 4 homolog (Drosophila)	2.98322	0.0138934	1.09878	19	12540818	12541978	-
1429616_at	Zfp91	zinc finger protein 91	2.70454	0.0228592	1.14111	19	12840078	12843546	-
1440482_at	Vps13a	vacuolar protein sorting 13A (yeast)	2.36838	0.031553	1.08109	19	16709697	16716134	-
1433412_at	Fam108b	family with sequence similarity 108, member B	2.70429	0.0358036	1.18882	19	21727807	21728550	+
1453152_at	Mamdc2	MAM domain containing 2	2.62534	0.031553	0.8381	19	23377098	23522932	-
1417900_a_at	Vldlr	very low density lipoprotein receptor	4.25893	0.00485653	0.727792	19	27291846	27324112	+
1434465_x_at	Vldlr	very low density lipoprotein receptor	5.38033	0.00485653	0.756244	19	27323888	27324138	+
1435893_at	Vldlr	very low density lipoprotein receptor	4.52045	0.00485653	0.818978	19	27327883	27328715	+
1460599_at	Ermp1	endoplasmic reticulum metallopeptidase 1	2.77407	0.0138934	1.22617	19	29686261	29722910	-
1416049_at	Gldc	glycine decarboxylase	2.88021	0.0183857	1.15367	19	30172936	30249919	-
1457493_at	Pten	phosphatase and tensin homolog	3.03592	0.0183857	1.35555	19	32832089	32894554	+
1443170_at	Cnnm1	cyclin M1	2.59876	0.0272566	1.09546	19	43570982	43571600	+
1437129_at	Mgea5	meningioma expressed antigen 5 (hyaluronidase)	3.25987	0.0228592	1.20011	19	45835961	45837788	-
1425111_at	Sorcs3	sortilin-related VPS10 domain containing receptor 3	3.07455	0.00485653	0.844995	19	48280514	48879994	+
1425864_a_at	Sorcs1	VPS10 domain receptor protein SORCS 1	4.74441	0.00485653	0.854428	19	50227181	50752975	-
1418840_at	Pdcd4	programmed cell death 4	3.88148	0.00485653	0.884674	19	53977788	54004341	+
1423022_at	Adra2a	adrenergic receptor, alpha 2a	5.47215	0.00485653	0.717784	19	54120732	54122211	+
1433600_at	Adra2a	adrenergic receptor, alpha 2a	4.9561	0.00485653	0.75312	19	54122158	54123472	+
1440000_at	E330013P04Rik	RIKEN cDNA E330013P04 gene	3.73984	0.00936798	0.761584	19	60237325	60238163	+
1448737_at	Tspan7	tetraspanin 7	3.3779	0.00936798	0.929427	X	10062257	10173728	+
1448269_a_at	Klhl13	kelch-like 13 (Drosophila)	3.57863	0.00485653	0.911561	X	22796396	22942189	-
1434728_at	Gria3	glutamate receptor, ionotropic, AMPA3 (alpha 3)	2.51588	0.0138934	0.813093	X	39031147	39031778	+
1434170_at	Wdr40b	WD repeat domain 40B	2.49715	0.0358036	0.885289	X	42139742	42141420	-
1438284_at	Ocrl	oculocerebrorenal syndrome of Lowe	6.03003	0.00485653	1.12624	X	45309593	45310254	+
1436705_at	Mmgt1	membrane magnesium transporter 1	3.03829	0.0228592	0.952906	X	53838692	53840710	-
1431058_at	Htatsf1	HIV TAT specific factor 1	2.48855	0.031553	1.10621	X	54306640	54310333	+
1445854_at	C230004F18Rik	RIKEN cDNA C230004F18 gene	3.34451	0.0215555	1.0763	X	58428299	58429166	+
1443847_x_at	Aff2	AF4/FMR2 family, member 2 (Aff2), mRNA	4.84587	0.00485653	0.825168	X	67125014	67125227	+
1421710_at	Zfp92	zinc finger protein 92	3.68546	0.0138934	1.1066	X	70656434	70669399	+
1448323_a_at	Bgn	biglycan	2.32182	0.0138934	0.789975	X	70728982	70741722	+
1416405_at	Bgn	biglycan	2.66136	0.00936798	0.78381	X	70728982	70741722	+
1438120_x_at	Irak1	interleukin-1 receptor-associated kinase 1	3.01738	0.031553	0.93061	X	71260144	71260308	-
1434643_at	Tbl1x	transducin (beta)-like 1 X-linked	3.82886	0.00485653	1.36918	X	74756361	74908324	+
1436577_at	Arhgef9	CDC42 guanine nucleotide exchange factor (GEF) 9	2.73329	0.0272566	1.25346	X	92245413	92246531	-
1449031_at	Cited1	Cbp/p300-interacting transactivator with Glu/Asp-rich carboxy-terminal domain 1	3.01681	0.0272566	0.887635	X	99442720	99447503	-
1440910_at	C77370	expressed sequence C77370	2.56488	0.0138934	0.888354	X	101272771	101273705	-
1419886_at	DXErtd223e	DNA segment, Chr X, ERATO Doi 223, expressed	4.29805	0.00485653	1.26107	X	103068800	103069482	-
1439435_x_at	Pgk1	phosphoglycerate kinase 1	3.05042	0.0183857	1.06384	X	103398750	103399036	+
1440881_at	Brwd3	bromodomain and WD repeat domain containing 3	2.98594	0.0400507	1.11349	X	105937546	105938619	-
1459571_at	Sh3bgrl	Sh3bgrl	3.15772	0.0138934	1.35637	X	106306845	106307385	+
1438889_at	Pcdh11x	Pcdh11x	2.77621	0.00485653	0.82649	X	118021477	118022143	+
1436449_at	Pcdh11x	Pcdh11x	5.64285	0.00485653	0.74458	X	118023671	118024229	+
1455145_at	Pcdh19	protocadherin 19	5.32586	0.00485653	0.826504	X	130117410	130119033	-
1437360_at	Pcdh19	protocadherin 19	5.26291	0.00485653	0.815363	X	130121674	130122948	-
1444422_at	Pcdh19	protocadherin 19	2.83419	0.031553	0.843256	X	130216630	130220168	-
1417979_at	Tnmd	tenomodulin	1.48867	0.0110253	0.94852	X	130385542	130400116	+
1425467_a_at	Plp1	proteolipid protein (myelin) 1	2.86229	0.031553	1.13088	X	133354968	133372872	+
1459914_at	Mcart6	mitochondrial carrier triple repeat 6	2.56336	0.0272566	1.07465	X	133515815	133516435	-
1439059_at	BC031748	CDNA sequence BC031748 (BC031748), mRNA	2.63846	0.0272566	1.62333	X	133612149	133614097	+
1451675_a_at	Alas2	aminolevulinic acid synthase 2, erythroid	4.75298	0.00485653	0.648683	X	146981959	147005161	+
1452657_at	Ap1s2	adaptor-related protein complex 1, sigma 2 subunit	2.94993	0.00485653	0.898445	X	160346948	160371598	+
1447903_x_at	Ap1s2	adaptor-related protein complex 1, sigma 2 subunit	2.93136	0.00485653	0.879396	X	160371150	160371299	+
1434098_at	Glra2	glycine receptor, alpha 2 subunit	2.68714	0.00485653	0.712944	X	161566948	161567510	-
1451400_at	Gemin8	gem (nuclear organelle) associated protein 8	2.96074	0.031553	1.10394	X	162616357	162628083	+
1420889_at	Hccs	holocytochrome c synthetase	3.12891	0.0358036	1.08806	X	165749397	165758252	-
1420045_at	---	---	3.87873	0.00936798	1.09746
1423072_at	6720475J19Rik	RIKEN cDNA 6720475J19 gene	3.81982	0.00936798	1.28361
1433162_at	6230414M07Rik	RIKEN cDNA 6230414M07 gene	3.38249	0.0183857	1.11993
1451699_at	EG668468	predicted gene, EG668468	2.91634	0.031553	1.28856
1458256_at	Isy1	ISY1 splicing factor homolog (S. cerevisiae), mRNA (cDNA clone MGC:47236 IMAGE:4009615)	2.73417	0.0228592	1.06539
1455775_at	---	---	2.70968	0.0358036	1.13057
1441868_x_at	Dcst2	PREDICTED: Mus musculus DC-STAMP domain containing 2 (Dcst2), mRNA	2.58844	0.0400507	1.09178
1427795_s_at	---	---	3.16943	0.0183857	0.735719
1449077_at	Eraf	erythroid associated factor	5.8259	0.00485653	0.60033
1433336_at	4930405G09Rik	RIKEN cDNA 4930405G09 gene	2.50449	0.0417656	1.08899
1436172_at	9530028C05	hypothetical protein 9530028C05	2.33562	0.0110253	0.95492
