# Supplementary material for: Multiple Organ System Defects and Transcriptional Dysregulation in the Nipbl +/− Mouse, a Model of Cornelia de Lange Syndrome
Source: PLoS Genet. 2009 Sep 18;5(9):e1000650. doi: 10.1371/journal.pgen.1000650 (PMC2730539; doi:10.1371/journal.pgen.1000650)
Supplement: Table S3 — Gene expression changes in Nipbl+/− MEFs. Fold changes and per-probe-set false discovery rates (Q-values) were calculated as described (see Materials and Methods). Data were obtained from 10 mutant and 9 wildtype samples. Abs(Score) = the absolute value of the t-test statistic for each sample. Q-value = per-entry false discovery rate. Among the 89 probe sets with Q<0.05, there are 81 independent genes. Among the 43 probe sets with Q<0.02, there are 40 independent genes. (0.03 MB XLS) [file pgen.1000650.s007.xls]

## Sheet: Sheet1
Feature	Gene Symbol	Description	Abs(Score)	Q Value	expression ratio (mutant/wt)	chr	start	end	orientation
1459891_at	C78444	expressed sequence C78444	3.16335	0.0180288	1.06613	1	95153969	95154596	-
1422196_at	Htr5b	5-hydroxytryptamine (serotonin) receptor 5B	2.8518	0.0357186	1.077	1	123406242	123425042	-
1424229_at	Dyrk3	dual-specificity tyrosine-(Y)-phosphorylation regulated kinase 3	3.05659	0.0180288	1.25018	1	133024970	133034839	-
1437398_a_at	Aldh9a1	aldehyde dehydrogenase 9, subfamily A1	3.11872	0.026914	1.1302	1	169294296	169298237	+
1449147_at	Chst1	carbohydrate (keratan sulfate Gal-6) sulfotransferase 1	-3.03074	0.0180288	0.800187	2	92440046	92455406	+
1424303_at	Depdc7	DEP domain containing 7	3.21703	0.026914	1.05494	2	104561974	104582972	-
1418901_at	Cebpb	CCAAT/enhancer binding protein (C/EBP), beta	-3.30369	0.026914	0.717677	2	167514414	167515915	+
1419494_a_at	Tpd52	tumor protein D52	3.20704	0.00925728	1.33993	3	8929435	9004483	-
1451263_a_at	Fabp4	fatty acid binding protein 4, adipocyte	-3.00879	0.043696	0.699379	3	10204181	10206398	-
1417023_a_at	Fabp4	fatty acid binding protein 4, adipocyte	-3.32263	0.00925728	0.521606	3	10204341	10208559	-
1418271_at	Bhlhe22	basic helix-loop-helix family, member e22	-4.29241	0.00925728	0.814463	3	17954173	17957514	+
1418666_at	Ptx3	pentraxin related gene	-3.12882	0.026914	0.543283	3	66023828	66029727	+
1460351_at	S100a11	S100 calcium binding protein A11 (calgizzarin)	3.21409	0.026914	1.05248	3	93324430	93330210	+
1424797_a_at	Pitx2	paired-like homeodomain transcription factor 2	-3.31729	0.00925728	0.642115	3	128902879	128922509	+
1418848_at	Aqp7	aquaporin 7	-2.75686	0.0357186	0.902387	4	40980665	40995136	-
1448606_at	Lpar1	lysophosphatidic acid receptor 1	-3.23147	0.026914	0.691358	4	58447919	58566425	-
1417143_at	Lpar1	lysophosphatidic acid receptor 1	-3.14984	0.0357186	0.699085	4	58447919	58566425	-
1434747_at	Ctrc	chymotrypsin C (caldecrin)	2.7506	0.043696	1.05196	4	141394153	141402255	-
1416526_a_at	Park7	Parkinson disease (autosomal recessive, early onset) 7	-2.67135	0.0357186	0.95102	4	150270835	150283959	-
1448190_at	Mrpl33	mitochondrial ribosomal protein L33	-3.49673	0.00925728	0.934322	5	31916328	31925017	+
1420441_at	Cenpc1	centromere protein C1	3.12057	0.00925728	1.14996	5	86441075	86494605	-
1416114_at	Sparcl1	SPARC-like 1	3.12144	0.00925728	1.35106	5	104508126	104543149	-
1418758_a_at	Cyth3	cytohesin 3	-3.75019	0.026914	0.785823	5	144383321	144471114	+
1425993_a_at	Hsph1	heat shock 105kDa/110kDa protein 1	-3.39732	0.026914	0.844976	5	150419419	150438784	-
1450745_at	C1galt1	core 1 synthase, glycoprotein-N-acetylgalactosamine 3-beta-galactosyltransferase, 1	-3.16244	0.00925728	0.782395	6	7795252	7823289	+
1424246_a_at	Tes	testis derived transcript	2.6376	0.0180288	1.18288	6	17015223	17055825	+
1424761_at	Fam115c	family with sequence similarity 115, member C	-5.69453	0.00925728	0.761238	6	42573014	42595065	-
1417219_s_at	Tmsb10	predicted gene, ENSMUSG00000050347 /// thymosin, beta 10	2.85335	0.0357186	1.11054	6	72907346	72908349	-
1455898_x_at	Slc2a3	solute carrier family 2 (facilitated glucose transporter), member 3	3.41604	0.0180288	1.87658	6	122677829	122678218	-
1437052_s_at	Slc2a3	solute carrier family 2 (facilitated glucose transporter), member 3	3.12613	0.0357186	2.05158	6	122677829	122678218	-
1426263_at	Cadm4	cell adhesion molecule 4	3.44856	0.0357186	1.31434	7	25267117	25289560	+
1451143_at	1110006G06Rik	RIKEN cDNA 1110006G06 gene	-2.69031	0.0357186	0.952649	7	29937490	29941201	-
1418683_at	Lin7b	lin-7 homolog B (C. elegans)	-3.21785	0.0357186	0.905658	7	52623261	52625953	-
1431057_a_at	Prss23	protease, serine, 23	3.38919	0.0180288	1.2189	7	96657618	96666049	-
1423771_at	Prkcdbp	protein kinase C, delta binding protein	3.53368	0.026914	1.38782	7	112628597	112630751	-
1416077_at	Adm	adrenomedullin	-5.08156	0.00925728	0.614893	7	117771171	117773334	+
1421034_a_at	Il4ra	interleukin 4 receptor, alpha	-3.99119	0.00925728	0.761845	7	132695752	132721481	+
1416968_a_at	Hsd3b7	hydroxy-delta-5-steroid dehydrogenase, 3 beta- and steroid delta-isomerase 7	-3.02576	0.0357186	0.779963	7	134944142	134947314	+
1439461_x_at	Nsmce4a	non-SMC element 4 homolog A (S. cerevisiae)	-2.99683	0.0180288	0.91614	7	137676040	137676281	-
1448276_at	Tspan4	tetraspanin 4	-2.72935	0.026914	0.886694	7	148661282	148679330	+
1451788_at	F11	coagulation factor XI	3.14686	0.0329787	1.04921	8	46326525	46347385	-
1448208_at	Smad1	MAD homolog 1 (Drosophila)	-3.28357	0.026914	0.824155	8	81862280	81923391	-
1421072_at	Irx5	Iroquois related homeobox 5 (Drosophila)	3.45716	0.0180288	1.3196	8	94881647	94885353	+
1419287_at	Tmem208	transmembrane protein 208	-2.8201	0.0357186	0.903775	8	107850272	107852952	+
1435871_at	Elavl3	Elavl3; RIKEN cDNA 2600009P04 gene, 2600009P04Rik	-3.06789	0.026914	0.93772	9	21819448	21821466	-
1425278_at	Ube4a	ubiquitination factor E4A, UFD2 homolog (S. cerevisiae)	2.34237	0.043696	1.06689	9	44754735	44773621	-
1422501_s_at	Idh3a	isocitrate dehydrogenase 3 (NAD+) alpha	2.90411	0.0180288	1.0779	9	54434195	54452469	+
1450420_at	Stag1	similar to Stromal antigen 1 /// stromal antigen 1	3.6689	0.00925728	1.43562	9	100543868	100858481	+
1419994_s_at	D10Ertd641e	DNA segment, Chr 10, ERATO Doi 641, expressed	-3.19047	0.0180288	0.863414	10	59450666	59451152	-
1419383_at	S100b	S100 protein, beta polypeptide, neural	-3.98249	0.00925728	0.6418	10	75716603	75723204	+
1434342_at	S100b	S100 protein, beta polypeptide, neural	-4.35884	0.00925728	0.629996	10	75723394	75724025	+
1434658_at	3110056O03Rik	RIKEN cDNA 3110056O03 gene	3.59805	0.00925728	1.07354	10	80318009	80331452	+
1418603_at	Avpr1a	arginine vasopressin receptor 1A	-3.91134	0.0180288	0.549565	10	121885564	121890324	+
1418604_at	Avpr1a	arginine vasopressin receptor 1A	-4.0351	0.00925728	0.688214	10	121885564	121890324	+
1452469_a_at	Smtn	smoothelin	4.54446	0.00925728	1.19281	11	3417527	3439242	-
1416301_a_at	Ebf1	early B-cell factor 1	-3.26419	0.026914	0.722144	11	44431629	44820698	+
1418753_at	Gfpt2	glutamine fructose-6-phosphate transaminase 2	-3.79782	0.0180288	0.890717	11	49607690	49652115	+
1431422_a_at	Dusp14	dual specificity phosphatase 14	3.26705	0.026914	1.3156	11	83861915	83880574	-
1424960_at	Epn3	epsin 3	3.09237	0.00925728	1.14251	11	94352016	94361288	-
1452213_at	Tex2	testis expressed gene 2	-3.32907	0.0180288	0.875293	11	106363539	106428435	-
1423912_at	Aspscr1	alveolar soft part sarcoma chromosome region, candidate 1 (human)	-4.07408	0.00925728	0.911817	11	120534347	120570761	+
1439002_s_at	Prl3d1	prolactin family 3, subfamily d, member 1	2.5481	0.026914	1.15533	13	27191846	27192090	+
1449485_at	Ripk1	receptor (TNFRSF)-interacting serine-threonine kinase 1	-4.01159	0.0180288	0.906749	13	34094265	34125561	+
1419466_at	Nkd2	naked cuticle 2 homolog (Drosophila)	-3.13997	0.026914	0.83576	13	73956950	73985063	-
1455056_at	Lmo7	LIM domain only 7	3.88335	0.00925728	1.44327	14	102333141	102333925	+
1426965_at	Rap2a	RAS related protein 2a	-3.96367	0.00925728	0.837617	14	120903510	120906379	+
1418674_at	Osmr	oncostatin M receptor	-2.80641	0.026914	0.783544	15	6763578	6824969	-
1453576_at	Nipbl	Nipped-B homolog (Drosophila)	-4.76813	0.00925728	0.670329	15	8240482	8257967	-
1417400_at	Rai14	retinoic acid induced 14	-5.45644	0.00925728	0.775786	15	10498732	10643274	-
1417208_at	Amacr	alpha-methylacyl-CoA racemase	-5.19979	0.00925728	0.718294	15	10911510	10925361	+
1448545_at	Sdc2	syndecan 2	-3.74092	0.00925728	0.692727	15	32850477	32964690	+
1417012_at	Sdc2	syndecan 2	-3.00701	0.0357186	0.81151	15	32850477	32964690	+
1448219_a_at	Ywhaz	tyrosine 3-monooxygenase/tryptophan 5-monooxygenase activation protein, zeta polypeptide	3.13669	0.026914	1.26437	15	36700525	36724302	-
1416103_at	Ywhaz	tyrosine 3-monooxygenase/tryptophan 5-monooxygenase activation protein, zeta polypeptide	8.40739	0.00925728	1.88268	15	36700525	36724302	-
1450413_at	Pdgfb	platelet derived growth factor, B polypeptide	3.32357	0.0357186	1.10925	15	79826304	79845407	-
1426825_at	Fmnl3	formin-like 3	-3.32588	0.0357186	0.871836	15	99147652	99158325	-
1419899_at	Zc3h7a	Zinc finger CCCH type containing 7 A (Zc3h7a), mRNA	3.07376	0.0357186	1.10686	16	11136693	11137439	+
1417989_at	Tssk1	testis-specific serine kinase 1	3.01234	0.026914	1.06677	16	17894295	17895744	+
1454899_at	Lpp	LIM domain containing preferred translocation partner in lipoma	2.73092	0.0357186	1.26288	16	24989908	24992664	+
1431330_at	3110002H16Rik	RIKEN cDNA 3110002H16 gene	-3.24449	0.0329787	0.885915	18	12327244	12339625	+
1448933_at	Pcdhb17	protocadherin beta 17	-3.71428	0.0221253	0.703066	18	37644672	37647944	+
1420422_at	Pcdhb21	protocadherin beta 21	-4.30906	0.00925728	0.772272	18	37673276	37676017	+
1428146_s_at	Acaa2	acetyl-Coenzyme A acyltransferase 2 (mitochondrial 3-oxoacyl-Coenzyme A thiolase)	4.06956	0.026914	1.16461	18	74938567	74965867	+
1428145_at	Acaa2	acetyl-Coenzyme A acyltransferase 2 (mitochondrial 3-oxoacyl-Coenzyme A thiolase)	3.04568	0.0357186	1.19169	18	74938567	74965867	+
1424711_at	Tmem2	transmembrane protein 2	-3.51627	0.026914	0.817935	19	21883764	21932850	+
1416049_at	Gldc	glycine decarboxylase	2.95934	0.0180288	1.05724	19	30172936	30249919	-
1421115_a_at	Zdhhc16	zinc finger, DHHC domain containing 16	3.10437	0.0357186	1.11582	19	42007958	42018585	+
1455710_x_at	Mtcp1	mature T-cell proliferation 1	2.94396	0.026914	1.08002	X	72650114	72661549	-
1420890_at	Hccs	holocytochrome c synthetase	-4.38356	0.00925728	0.883977	X	165749397	165758252	-
